# Supplementary material for: MicroRNA Profiling of Pericardial Fluid Samples from Patients with Heart Failure
Source: PLoS One. 2015 Mar 12;10(3):e0119646. doi: 10.1371/journal.pone.0119646 (PMC4357463; doi:10.1371/journal.pone.0119646)
Supplement: S3 Table — (XLSX) [file pone.0119646.s007.xlsx]

## Sheet: Raw_data
	7	8	9	1	1	1	10	2	2	2	3	4	4	4	4		3	1	8	1	12	1	7	5	5	9	2	1	3	6	1	10	12	4	1	4	4	4	4	1	5	4	1	4	1	9	3	12	10
	Patient 19	Patient 7	Patient 22	Patient 13	Patient 25	Patient 2	Patient 1	Patient 9	Patient 12	Patient 6	Patient 10	Patient 29	Patient 20	Patient 28	Patient 15	blank	Patient 62	Patient 56	Patient 58	Patient 52	Patient 30	Patient 71	Patient 54	Patient 49	Patient 73	Patient 37	Patient 46	Patient 47	Patient 69	Patient 42	Patient 51	Patient 31	Patient 38	Patient 65	Patient 45	Patient 50	Patient 33	Patient 48	Patient 34	Patient 36	Patient 59	Patient 70	Patient 57	Patient 74	Patient 61	Patient 76	Patient 32	Patient 72	Patient 43
design_target_name	14295	14296	14297	14298	14299	14300	14301	14302	14303	14304	14305	14306	14307	14308	14309	14310	20479	20480	20481	20482	20483	20484	20485	20486	20487	20488	20489	20490	20491	20492	20493	20494	20495	20496	20497	20498	20499	20500	20501	20502	20503	20504	20505	20506	20507	20508	20509	20510	20511
hsa-let-7a-2-3p	36.2877	*	35.7289	36.1928	36.5208	36.442	*	35.1138	36.1672	*	36.8511	*	35.2076	37.7848	*	42	40	36.0404	40	34.8417	36.1175	36.5432	35.9507	*	36.9175	*	40	34.8695	40	37.0838	40	35.2477	40	35.7939	*	36.49	36.9432	*	38.2733	35.9806	36.8945	*	38.6163	37.2128	35.5065	36.9024	36.8217	36.7802	36.1194
hsa-let-7a-3p	31.2216	35.26	31.1715	32.1875	33.263	34.6801	33.2738	33.1903	32.0673	34.7577	33.7	32.5326	31.8459	31.741	33.6647	42	33.8809	34.5506	34.2247	30.6258	33.3561	31.8698	31.5824	35.8792	32.7337	32.6767	33.2594	32.539	33.6512	33.5764	35.2768	30.0294	33.1669	32.1798	33.7527	32.5772	33.7623	*	32.0929	31.8072	34.5928	33.4946	32.0928	32.0961	32.2916	34.7282	33.7531	34.1347	33.2302
hsa-let-7a-5p	30.8609	33.8194	30.5756	*	31.2862	34.4429	32.6533	32.8072	31.5709	33.5712	31.1935	32.2289	29.7288	31.5479	33.0962	42	32.6034	34.2107	32.3562	29.5922	30.7421	31.1323	30.0209	35.1916	31.1151	32.9512	31.8562	30.3266	30.5587	31.7331	33.2761	30.1956	31.148	31.8428	31.7103	30.3345	33.0602	30.6843	31.1994	31.7174	33.0773	32.3286	32.1357	31.9806	30.9718	31.9017	33.9135	32.6927	33.151
hsa-let-7b-3p	30.2942	36.1591	30.7126	30.652	32.4449	35.0102	31.3569	33.0902	31.4477	34.0776	32.074	31.5297	31.058	30.8369	33.6144	42	32.7818	33.3393	33.2384	30.4669	33.2556	31.6036	31.1919	37.7107	31.9315	31.9598	33.0855	31.6622	33.871	32.5423	35.2865	30.0841	32.7578	31.2632	33.6053	32.6135	32.9671	*	31.7478	31.1092	34.506	32.6991	32.1059	31.7493	31.123	33.9073	32.9344	34.1561	32.7342
hsa-let-7b-5p	23.9114	28.493	25.1793	26.0429	26.6521	29.0305	24.8958	26.5293	24.936	27.4409	26.0381	24.6917	24.8277	24.1999	27.0106	42	26.705	27.57	26.9966	23.8189	26.2763	24.6532	24.3231	29.8259	25.4865	25.8011	26.4916	25.7797	26.7659	26.6532	28.6095	23.059	26.2603	24.4301	27.296	26.0958	26.7148	25.2337	25.1604	24.1221	27.5172	25.9675	*	25.2827	24.9908	27.3172	27.51	26.3043	26.6553
hsa-let-7c	29.474	33.9165	30.0126	31.2992	31.9308	35.0473	31.5281	32.1428	30.7577	32.7766	31.4968	30.1895	29.7755	29.7968	32.8383	42	32.205	33.5898	31.8212	28.826	31.0789	29.8686	29.6942	35.5168	30.2394	31.3066	31.6745	30.6433	31.0572	32.1637	33.4807	28.5464	31.2134	29.9277	32.0863	31.0424	32.2302	30.2321	30.7619	29.9994	32.4478	31.1671	31.3054	30.7292	30.2474	32.4759	33.4415	32.1349	32.1057
hsa-let-7d-3p	27.6371	30.6536	28.2388	29.0324	29.5316	31.0718	29.0612	29.5697	28.2966	30.6716	29.6893	28.6071	27.9466	27.7063	30.4163	42	29.4896	30.55	29.8109	27.0876	29.0164	28.1488	28.0463	31.7915	28.5923	28.5243	29.271	28.593	29.911	29.2595	31.2496	27.0329	29.065	28.1675	29.9995	29.1584	29.8041	28.5421	28.847	27.8482	30.4693	29.532	*	28.3251	27.921	30.1733	29.8834	29.7176	29.5358
hsa-let-7d-5p	31.2076	33.9569	30.4783	32.5473	32.1568	35.0027	32.9455	32.9379	32.0425	32.0408	31.9356	31.6762	30.469	31.3137	33.9738	42	33.1551	35.1043	33.1718	30.0401	31.6953	31.7628	30.8121	37.0119	31.7088	32.8991	32.365	31.521	31.5938	32.7256	34.337	30.4555	31.902	32.1496	32.523	31.5951	34.2423	31.3418	31.895	31.878	33.3295	32.889	*	32.5386	31.4728	32.6474	35.0229	33.3151	33.4659
hsa-let-7e-5p	30.3574	32.7053	29.1275	32.0105	30.5892	33.3018	31.8177	31.7064	30.4267	30.8014	30.284	31.0272	28.8357	30.5285	32.1365	36.9599	32.2921	33.2231	31.8949	28.7845	30.3302	30.6268	29.7808	33.8559	30.5591	31.8333	31.6393	30.1074	30.1326	31.21	32.4506	29.7863	30.1463	30.9347	31.1566	29.9949	32.7416	30.1368	30.3664	30.6297	32.2793	31.8747	31.5904	31.1783	30.0627	31.2024	33.6524	31.8538	32.2943
hsa-let-7f-1-3p	32.7497	34.8965	32.4554	32.4834	34.5071	*	33.4442	34.7672	33.7689	35.002	34.4371	32.7652	32.8054	32.4796	35.9615	42	37.1599	36.0946	35.0459	31.3312	34.7379	33.4443	32.9805	38.2083	33.018	33.6519	34.4314	32.8564	35.316	34.8623	36.9062	31.5806	34.2497	33.1103	35.5118	33.7624	34.6829	34.1768	33.34	32.7839	35.0501	34.1522	33.3555	32.9048	32.9132	35.7605	35.2401	35.2667	33.878
hsa-let-7f-2-3p	32.2864	36.6445	32.0752	32.9789	33.9609	37.9304	33.7722	34.0058	33.0108	35.1485	34.6066	33.3171	32.5149	32.5779	34.9972	42	35.6136	35.8023	34.2953	31.2167	33.8553	32.3186	32.293	39.016	33.6883	33.2315	33.9129	33.1211	35.0411	34.3081	36.4537	30.7639	33.726	*	35.4355	33.458	35.0327	*	33.3187	32.6839	35.1875	34.2731	32.9836	32.7485	32.9086	34.7495	34.4835	34.2039	34.7078
hsa-let-7f-5p	30.672	33.4693	28.7203	30.8903	31.3466	33.661	32.2251	32.4856	31.2323	30.9647	30.9254	30.8882	28.9044	30.6107	32.509	42	32.2398	33.5784	32.8467	29.0161	30.4978	30.9632	29.7994	35.5683	31.2641	32.5468	31.4261	30.1939	30.4569	31.5575	33.5473	29.8624	30.659	31.1692	31.5039	30.1654	32.8111	30.5202	31.1446	31.3263	32.8363	32.3487	31.9238	31.3003	31.5718	31.8219	34.3339	32.9425	32.8235
hsa-let-7g-3p	34.6922	37.1668	35.7926	37.2841	36.4437	*	37.1657	36.4428	37.8995	*	36.6064	39.4507	34.4781	35.2602	36.0619	42	37.4188	36.7419	37.8454	34.1784	36.7116	35.2774	34.6158	40	35.7149	35.4694	36.7242	36.0165	36.7433	38.1025	37.246	33.4777	37.3169	*	36.7652	37.3777	37.5719	*	35.2366	34.7347	38.2287	38.2289	36.6981	35.1254	35.1106	38.3606	37.3072	37.6914	36.9864
hsa-let-7g-5p	28.0128	31.6241	27.5667	28.6898	29.6697	31.9098	29.5596	29.9934	28.8301	29.4818	29.4946	28.8229	27.7151	28.2973	30.7543	42	30.8118	32.0585	30.6802	27.4453	29.0928	28.5829	28.4927	32.9084	28.9736	29.7196	29.6767	28.8064	28.9651	30.1495	31.8753	27.4817	29.1862	28.8152	29.673	28.9382	30.8501	28.676	28.973	28.5827	30.905	30.0614	29.1396	28.9625	28.4182	29.8621	31.0077	30.5923	29.9498
hsa-let-7i-3p	33.4458	34.7205	33.5338	36.9068	33.9188	34.7899	33.8413	35.0103	34.4849	*	34.0835	36.539	32.8579	33.2582	35.0189	42	35.8855	36.4941	33.7287	31.5177	33.5768	33.1208	33.3288	*	32.8261	32.6168	33.7482	33.324	34.8123	34.3276	35.6962	31.5167	33.8649	33.2309	35.6497	34.0657	36.6474	*	33.6126	32.7488	35.2098	34.6016	33.7463	33.2006	33.1681	34.7841	36.6591	33.8271	34.2069
hsa-let-7i-5p	27.634	31.1941	28.3024	29.5964	29.7671	31.9557	28.8182	29.5509	28.6606	30.5742	29.5782	28.1143	27.7881	27.7767	30.5102	42	29.9186	31.1556	29.8164	26.5537	29.035	27.7741	27.6058	33.2973	27.9875	27.9663	29.1215	28.2583	29.56	29.8324	31.1971	26.4496	29.2319	27.7127	30.2289	29.3071	29.8892	28.155	28.0111	27.2563	30.4804	29.2678	28.3122	28.0313	27.6234	29.9669	30.4753	29.235	29.2826
hsa-miR-1	35.2956	38.7779	34.7805	*	37.4646	*	38.1717	36.5565	35.5598	34.6448	*	34.7989	34.8734	34.2211	35.8859	42	37.8216	40	35.5626	33.5532	35.6762	34.519	36.2084	*	35.2897	36.0925	37.2831	36.5468	37.2008	38.5403	*	32.526	37.1045	35.8745	37.0456	36.7718	37.8967	35.118	35.9113	35.4937	37.1248	35.1456	*	36.4151	36.3194	37.0172	40	36.8912	37.5135
hsa-miR-100-3p	*	*	37.3651	*	39.0132	*	*	*	*	*	*	*	37.9704	39.0958	*	42	40	*	*	36.8737	38.6096	40	38.2425	*	38.421	38.9913	*	*	*	40	*	40	40	40	*	40	40	40	37.5815	37.986	*	*	40	40	*	*	*	*	39.3641
hsa-miR-100-5p	30.6765	34.3835	29.9537	31.2585	31.7608	35.0937	31.5197	32.7776	30.5994	32.9037	31.8591	30.8859	*	*	32.9449	42	32.5845	33.5719	31.6769	29.017	31.1681	29.8171	29.7108	35.023	30.0091	31.2616	32.5279	30.1962	31.0946	31.7362	33.4756	28.543	31.5744	29.7841	32.0495	31.0553	32.7856	30.1647	30.0194	29.6429	33.2011	32.1345	*	31.7656	29.5898	32.5989	33.1602	31.8845	32.0935
hsa-miR-101-3p	25.6316	28.8902	25.5062	26.0273	27.6633	29.464	26.7171	27.0663	26.2897	28.646	27.2967	26.2705	25.5253	26.0366	28.4277	38.1536	27.7063	29.6233	28.279	25.023	27.1115	25.6663	25.7847	30.5183	26.7285	27.0211	27.0623	27.1404	28.1776	27.9532	29.5242	23.9475	27.0634	26.131	28.2901	27.5132	28.0387	26.536	26.4365	24.9172	28.7753	27.4373	26.5869	26.2312	26.0217	28.0164	28.5138	28.1801	27.4277
hsa-miR-101-5p	34.1763	38.0387	34.5581	34.9942	37.3758	37.5926	35.0866	36.2648	34.9518	37.0913	35.8026	34.6635	34.2327	35.1504	36.8135	42	36.4292	39.3297	36.0669	33.0873	36.0955	33.9084	34.5795	38.0769	34.8954	36.0879	35.7173	35.6794	36.7183	36.0078	37.1017	32.2815	35.5514	34.5586	36.7426	35.5578	36.4745	*	34.4372	33.6024	37.1438	35.4639	34.7145	34.3308	34.6492	37.0012	36.6283	35.9385	36.168
hsa-miR-103a-2-5p	33.5172	36.4571	33.7533	34.0736	36.2256	37.4093	34.6251	36.1025	34.1886	37.0333	35.762	34.526	34.622	33.8446	36.7919	42	34.95	36.5909	35.925	32.5034	34.3087	33.6082	34.9651	37.6119	33.4447	32.9967	34.7029	34.0383	37.1192	35.9336	37.9352	32.5128	35.6963	34.0167	35.8651	35.5066	36.1223	*	34.7832	32.5015	36.2531	34.9884	33.979	34.0501	33.5998	36.1559	36.7705	35.4503	35.462
hsa-miR-103a-3p	29.3109	31.0343	27.5683	29.075	29.4752	31.1014	30.6039	30.4856	29.8163	29.4766	29.1645	29.89	27.8787	29.5425	30.8007	42	30.5015	31.7992	30.7268	27.7382	28.7044	29.6068	28.4909	32.8161	29.1201	29.636	29.6948	28.864	29.032	29.9913	31.2218	28.1293	28.9863	29.6981	29.6339	28.8094	31.086	28.8284	29.246	28.9048	31.1687	30.8966	29.913	29.4908	28.8356	30.0747	31.2459	30.7865	30.6142
hsa-miR-103a-3p	29.2784	30.8686	27.6636	28.9649	29.3285	31.482	30.5905	30.6341	29.8248	29.4268	29.286	29.6791	27.7562	29.4606	30.8397	42	30.61	31.9652	31.1051	27.9616	29.0954	29.6107	28.1213	32.2743	28.9897	29.5204	29.7075	28.8536	28.9627	29.7631	31.7681	28.0687	29.1067	29.7799	29.816	28.9109	31.5643	*	29.2762	29.0741	31.2045	30.8822	29.9968	29.5313	28.9359	30.0759	31.5149	30.4969	31.1869
hsa-miR-103b	*	*	*	*	*	*	*	*	*	*	*	*	*	*	*	39.2414	40	*	36.9449	40	40	40	40	40	40	40	40	40	40	40	40	40	40	40	38.9043	40	40	*	37.9281	40	40	39.0942	36.1828	*	40	36.2927	40	40	37.0864
hsa-miR-105-3p	37.482	*	*	*	*	*	39.1919	37.9796	*	*	*	*	*	*	37.2943	42	36.5692	36.8401	*	*	36.0212	*	36.7973	35.5922	37.345	*	35.7472	*	*	*	40	37.2182	*	*	*	*	36.1559	*	*	36.7291	*	*	*	*	36.0325	*	*	*	38.2862
hsa-miR-105-5p	*	*	*	38.9215	*	*	*	*	*	*	*	*	*	*	*	42	*	*	*	*	*	40	*	*	*	*	40	*	*	*	*	40	*	*	*	*	*	*	*	*	37.2001	*	*	40	*	*	*	*	*
hsa-miR-106a-3p	*	*	*	*	*	*	*	*	*	*	*	*	*	*	*	42	*	*	*	40	*	40	*	*	*	*	*	*	*	*	40	40	40	*	*	*	*	*	*	*	*	*	*	*	*	40	*	*	*
hsa-miR-106a-5p	27.8722	31.4877	28.1011	29.8365	30.1472	32.6033	30.0695	30.0674	29.0373	29.9825	30.1233	29.0882	28.4914	28.6308	30.9005	42	30.4337	32.4563	30.6783	27.7526	29.2128	28.5405	28.6153	34.6539	28.7174	28.427	29.97	29.5708	29.4989	30.1504	31.6473	26.8029	29.9861	28.9339	30.0278	29.6354	31.0495	29.4573	29.3127	28.0311	30.5454	30.2514	*	29.455	28.7442	31.4445	31.7877	31.5806	30.3323
hsa-miR-106b-3p	32.5925	34.6479	32.08	32.4626	34.61	35.08	33.799	34.17	33.001	35.8399	35.5645	33.0966	33.0022	33.0853	35.3506	42	34.1697	34.7461	35.1032	31.2911	33.2154	32.2839	32.3166	36.4359	32.6651	32.3491	33.9291	33.9854	33.9887	33.5165	35.9299	30.7499	33.9254	32.9541	34.9044	34.0784	34.1613	*	32.4487	31.9052	35.8168	33.7925	33.5803	32.9433	31.9515	33.7535	33.2892	34.0733	34.1311
hsa-miR-106b-5p	33.3595	36.0859	31.8835	33.7536	34.0101	37.7134	35.3051	34.8061	34.3443	34.61	34.7131	34.1029	32.9455	33.8736	36.0177	42	34.1645	37.2482	34.8669	31.8546	33.1682	32.9905	32.4438	37.686	32.9532	33.0241	34.5114	33.3398	33.5526	34.2767	36.5049	30.8123	33.825	33.5196	34.3277	33.6169	35.0683	33.653	33.6237	33.2471	35.5651	34.1288	*	34.0172	33.0766	35.5577	35.8619	35.3177	34.8016
hsa-miR-107	29.6245	31.8826	28.9673	30.7952	30.4939	32.8602	31.1827	31.1169	30.6546	31.5817	30.3238	30.7925	28.8357	30.1893	31.7647	42	31.3283	32.6272	31.3002	28.5293	29.8209	29.9407	28.9474	33.9988	29.7391	29.9186	30.5123	29.3387	29.6522	30.4814	31.642	28.4902	29.8082	30.1046	30.5053	29.6517	31.5058	29.4751	29.9702	29.5097	31.5299	30.9811	30.2329	29.9551	29.3385	30.7232	32.1949	30.9717	30.9061
hsa-miR-10a-3p	36.7306	*	38.1058	38.6131	*	*	37.8811	38.7588	37.3086	*	38.1682	37.0515	36.4772	36.4362	*	42	39.1377	40	40	36.4678	38.1952	36.8214	36.2778	40	37.7007	40	37.7015	36.5674	38.1938	39.5162	40	34.9278	37.7025	37.1411	40	36.5387	38.8107	*	38.0668	36.7795	40	38.1776	38.5334	37.108	36.7416	39.427	38.7227	37.7953	38.2375
hsa-miR-10a-5p	28.3204	32.4521	28.9733	29.7136	30.5363	32.7314	29.2508	30.1494	28.4578	32.2899	30.251	29.0337	28.4601	28.0118	31.7279	42	30.9646	32.0744	30.8457	27.5658	30.0631	28.2587	28.4338	33.1078	29.2498	30.7126	30.5611	29.3103	30.6907	30.6116	32.4665	26.3251	29.7858	28.2125	31.5073	30.1053	30.5291	29.3256	29.2169	27.7877	31.1219	29.7067	28.888	28.6013	28.2098	30.8495	30.907	30.3151	30.2586
hsa-miR-10b-3p	*	*	*	*	*	*	*	*	*	*	*	*	*	*	*	42	*	40	40	40	40	40	40	*	*	*	40	*	*	*	*	38.0899	40	*	*	*	*	*	*	*	*	*	*	*	*	*	40	*	*
hsa-miR-10b-5p	31.2574	37.7218	34.5068	35.6286	36.1213	37.6928	34.5818	33.8597	32.7404	36.9279	36.0753	34.4972	33.8019	32.8925	35.0865	42	34.565	34.7309	35.1228	30.1542	35.4473	30.2521	33.0465	37.1812	34.4538	33.9711	33.6978	32.9925	39.3585	34.9823	39.2185	30.7913	35.1811	33.8291	37.9197	34.794	34.9188	32.5812	32.882	31.788	35.3042	34.9404	32.8765	33.9205	33.4779	36.4473	34.542	35.5009	34.0316
hsa-miR-1178-3p	*	*	*	*	*	*	*	*	*	*	*	*	*	*	*	42	*	38.1712	*	*	*	*	*	*	*	*	*	*	*	*	*	*	*	*	*	34.8695	*	*	*	*	37.7498	*	*	37.4518	*	*	*	*	*
hsa-miR-1179	37.8641	*	36.6962	38.004	*	39.9424	*	*	37.4318	*	*	37.3486	38.4178	37.6314	*	42	37.2966	40	38.0903	38.817	37.3293	40	39.4613	35.9767	40	37.3935	39.35	37.0014	40	*	38.0461	36.8743	40	37.9078	38.02	37.412	40	*	37.7304	36.568	40	37.7818	37.199	36.7711	37.0277	37.929	40	36.9518	40
hsa-miR-1181	*	*	*	*	*	*	*	*	*	*	*	*	*	39.298	*	42	39.2905	*	40	40	40	40	39.3354	40	40	40	*	*	40	40	40	40	40	*	*	40	40	*	40	40	40	*	38.0526	40	35.6778	36.933	*	40	40
hsa-miR-1182	*	*	*	*	*	*	*	*	*	*	*	*	*	*	*	42	*	*	*	*	40	40	*	*	*	*	*	*	*	*	*	*	*	*	*	*	*	*	*	*	*	*	*	*	40	*	*	*	*
hsa-miR-1183	*	*	*	*	38.4431	37.4628	*	*	39.2217	*	*	*	*	39.1445	*	42	37.2269	37.1196	36.7404	37.2904	38.0241	39.0603	37.8517	37.0131	38.2018	39.1825	36.5676	37.8669	37.9541	37.4978	37.7361	38.3071	37.7144	37.969	37.5775	36.6319	37.9601	38.634	36.5561	40	37.2306	36.8595	37.8981	36.1753	39.0656	38.8357	40	40	38.3784
hsa-miR-1184	36.2185	*	*	*	*	*	*	*	37.1313	*	*	37.7577	*	*	*	42	39.4795	40	40	40	37.9566	*	*	40	*	40	40	*	40	*	*	40	40	37.9212	40	40	40	*	*	38.3813	*	40	36.8011	40	38.6532	40	37.2195	40	40
hsa-miR-1185-5p	*	*	37.9026	*	*	*	*	*	*	*	*	*	*	*	*	42	*	*	*	37.4536	*	*	38.7537	*	39.0765	37.2293	*	*	*	*	*	*	*	33.7325	*	*	*	*	*	*	39.3506	*	*	38.7933	*	*	*	*	*
hsa-miR-1200	*	*	*	*	*	*	*	*	*	*	*	*	*	*	*	42	*	36.1993	*	*	40	*	*	*	*	40	*	40	*	*	*	*	*	*	*	34.1349	*	*	*	*	38.6472	*	33.2503	*	*	*	*	*	*
hsa-miR-1203	*	*	*	*	38.9286	*	*	*	38.9348	*	*	*	*	*	*	42	*	*	*	38.8573	*	*	*	40	37.8945	40	*	40	40	*	40	40	40	*	40	38.3968	*	*	*	*	*	40	38.9121	40	*	*	*	40	*
hsa-miR-1204	*	*	*	*	*	*	*	*	*	*	*	*	*	*	*	42	40	*	*	*	*	*	*	*	*	*	*	*	*	*	*	*	*	33.1061	*	*	*	*	*	*	*	*	*	*	*	*	*	*	*
hsa-miR-1205	*	*	*	*	*	*	*	*	*	*	*	*	*	*	*	42	40	*	37.047	40	*	40	40	36.9967	*	*	40	40	40	*	40	40	37.6787	40	40	40	40	*	40	40	40	40	40	40	40	40	40	40	40
hsa-miR-1206	*	*	*	*	*	*	36.8833	*	*	*	*	*	*	*	*	42	*	*	*	*	*	*	*	*	*	*	*	*	*	*	*	*	*	*	*	40	*	*	*	*	*	*	*	*	*	*	36.1037	*	*
hsa-miR-1207-5p	35.7566	*	*	*	37.2926	38.9236	*	*	*	37.7931	*	37.7395	*	36.9128	36.8545	37.9704	36.8199	40	*	39.0685	*	*	37.6347	40	36.3882	*	40	37.9606	*	38.274	*	*	39.3885	*	40	*	40	*	40	*	40	37.8804	37.16	40	*	*	40	38.8645	40
hsa-miR-1208	*	*	*	*	*	*	*	*	*	*	*	*	*	*	*	42	*	*	*	*	*	40	40	*	40	40	*	*	*	*	*	40	*	*	*	*	*	*	*	*	*	*	40	*	40	*	*	*	40
hsa-miR-122-3p	*	*	*	*	*	*	*	*	*	*	*	*	*	*	*	42	*	*	37.6889	*	*	*	*	*	*	*	*	*	*	*	*	*	*	*	*	*	*	*	*	*	*	*	*	*	*	*	*	*	*
hsa-miR-1224-3p	*	*	*	*	*	*	*	*	*	*	*	*	*	*	*	42	*	*	40	40	*	*	40	40	*	*	*	39.4452	*	40	*	*	*	*	37.9367	*	*	*	40	*	39.9786	38.2919	*	40	38.29	40	*	*	*
hsa-miR-122-5p	*	*	35.833	*	*	*	*	*	36.8736	37.0463	*	*	*	*	*	42	*	37.9694	*	37.3678	37.0809	*	*	*	40	34.5255	40	37.2616	*	37.3486	*	37.2486	36.4287	40	36.0747	37.0269	*	*	*	31.5649	*	*	*	*	40	40	*	37.6696	38.1077
hsa-miR-1227-3p	*	*	39.5903	*	*	*	*	*	*	*	*	*	*	*	*	42	40	40	*	*	40	40	40	*	40	40	*	*	*	40	*	40	*	*	*	*	40	*	*	40	*	*	40	40	40	*	*	*	40
hsa-miR-1236-3p	*	*	*	*	*	*	*	*	*	*	*	*	*	*	*	42	*	*	*	*	40	*	*	*	*	*	*	40	40	*	40	*	*	*	*	35.8589	40	*	36.5966	*	*	*	40	*	*	*	*	*	40
hsa-miR-1237-3p	39.9724	*	*	*	*	*	37.1772	*	*	*	*	39.498	*	*	*	42	40	*	40	40	*	38.0318	38.5242	*	37.7012	37.2307	*	39.4521	40	40	40	38.1113	*	40	*	38.8536	40	*	38.6267	39.0221	40	40	39.0488	39.3013	40	38.868	*	*	*
hsa-miR-1238-3p	*	*	*	*	*	*	*	*	*	*	*	*	*	*	*	42	*	35.8465	*	*	35.5804	*	33.8681	40	37.4122	*	*	*	*	*	*	*	*	34.1724	*	*	*	*	*	*	*	*	40	*	35.7544	*	*	*	36.7473
hsa-miR-1243	*	*	*	*	*	*	*	*	*	*	*	*	*	*	*	42	*	*	*	*	*	*	*	*	*	37.1824	*	*	*	*	39.4643	38.7995	*	*	*	*	*	*	*	*	38.1618	*	*	35.5208	*	*	40	*	*
hsa-miR-124-3p	*	36.8098	37.1379	*	37.4384	36.8695	*	*	*	*	36.4316	*	*	*	*	42	*	*	37.2569	36.4928	*	37.015	35.6222	*	37.0258	31.46	35.5864	32.6165	*	35.866	*	35.574	*	40	36.7109	*	40	36.4861	32.7127	37.4192	*	*	*	37.2649	37.4304	37.7711	*	40	37.0781
hsa-miR-1244	*	*	*	*	*	*	*	*	*	*	*	*	*	*	*	42	40	40	40	40	40	40	40	*	38.0595	40	40	37.398	40	40	40	40	40	37.0703	*	40	40	40	38.9829	40	*	*	40	40	40	40	40	40	40
hsa-miR-1245a	*	*	*	*	*	*	*	*	*	*	*	*	*	*	*	42	40	40	40	40	40	40	40	40	40	40	40	40	40	40	40	40	40	*	40	*	40	40	40	40	40	40	40	40	40	40	40	40	40
hsa-miR-124-5p	*	*	*	*	*	*	*	*	*	*	*	*	*	*	*	42	40	40	40	*	40	*	*	*	*	*	*	*	*	*	*	*	*	*	*	*	*	37.1201	*	*	40	*	*	*	*	*	40	*	*
hsa-miR-1247-5p	36.8803	*	34.0756	34.8577	36.6601	36.5087	*	*	36.6937	*	36.1925	36.0478	34.9137	35.1219	36.4613	42	35.4861	*	*	33.9066	*	35.2295	*	*	35.051	33.9288	35.0026	*	*	*	36.2662	34.4997	*	*	*	*	*	*	33.5404	32.8245	*	*	*	35.2182	33.8306	*	*	*	*
hsa-miR-1248	38.0029	*	*	*	*	*	*	*	*	*	*	*	*	*	*	42	*	*	*	*	*	*	*	*	*	*	*	*	40	*	37.397	*	*	40	*	36.2208	*	*	*	*	*	*	*	*	*	*	*	*	*
hsa-miR-1249	*	*	*	*	*	*	*	*	*	*	*	*	*	*	*	42	*	*	*	*	40	*	40	*	37.8933	40	*	40	39.4228	40	40	40	40	*	40	40	*	37.1874	39.6128	*	*	40	*	*	*	*	*	*	40
hsa-miR-1252	*	*	*	*	*	*	*	*	*	*	*	*	*	*	*	42	*	*	*	*	*	*	*	*	*	*	*	*	*	*	*	*	*	*	*	*	*	*	*	*	*	*	*	*	*	*	*	*	*
hsa-miR-1253	*	*	*	*	*	*	*	*	*	*	*	*	*	*	*	42	*	40	40	*	*	*	*	*	*	*	*	*	*	*	*	*	*	*	*	40	*	*	*	*	*	*	40	*	*	*	*	*	*
hsa-miR-1254	*	*	*	*	*	*	*	*	*	*	*	*	*	*	*	42	*	*	*	37.2944	40	40	37.7468	40	38.2459	40	40	37.827	40	*	*	38.0624	40	40	40	40	*	40	*	40	40	*	*	40	40	*	40	*	40
hsa-miR-1255b-5p	*	*	*	*	*	*	*	*	*	*	*	*	*	*	*	42	*	36.8987	*	*	40	40	*	*	*	*	*	*	*	*	*	38.4352	*	40	*	*	*	*	*	40	*	*	*	*	39.0975	*	39.5634	*	34.9621
hsa-miR-1256	*	*	37.2587	*	*	*	*	*	*	*	*	*	*	*	*	42	*	40	*	*	*	*	*	*	40	*	*	36.9362	*	*	*	*	*	*	*	*	*	*	*	*	*	*	*	*	*	*	*	*	40
hsa-miR-1258	*	*	*	*	*	*	*	*	*	*	*	*	*	*	*	42	*	36.6965	*	*	*	*	*	*	*	*	*	*	*	*	*	*	*	*	*	34.3858	*	*	*	*	40	*	*	*	*	*	*	*	*
hsa-miR-125a-3p	34.4638	38.177	33.2781	33.7185	36.8559	*	33.8813	36.2008	34.0776	34.7107	34.313	34.198	33.1646	33.4464	36.4747	42	36.9596	36.6491	36.0376	32.8639	37.727	33.2113	33.0669	*	34.6879	34.8532	35.7144	*	35.7617	35.9527	*	32.597	35.0107	34.6829	40	34.5264	36.0597	34.8169	34.6193	33.6262	*	36.8728	34.5711	34.5819	33.8284	40	36.9048	34.8019	38.1162
hsa-miR-125a-5p	26.608	29.8146	26.27	28.0869	28.0369	30.2678	28.4351	28.5956	27.7227	28.5293	27.9282	27.2758	26.4666	27.3584	29.2076	42	28.8666	30.2335	28.0211	25.2661	27.5143	26.3503	26.6507	30.9057	26.7708	27.592	28.1368	27.2109	27.4508	28.3534	29.5843	24.9567	27.6645	26.6977	28.0839	27.5713	28.5778	26.9753	27.3242	26.8973	28.5536	28.1399	28.1395	27.5764	26.882	28.8904	29.8153	29.3069	28.6188
hsa-miR-125b-1-3p	34.95	*	35.8376	36.7861	38.4518	37.403	*	36.6301	*	*	36.704	36.1265	34.9212	35.5967	*	42	37.9226	37.4407	36.9052	33.7893	35.6178	35.3441	35.1372	39.388	35.7742	38.9083	37.7904	34.9156	37.2358	37.3342	40	34.7245	35.3162	36.2209	36.9063	36.9504	35.697	*	35.958	34.0455	40	40	36.0309	35.5466	35.5595	36.8383	36.4664	37.124	37.3593
hsa-miR-125b-2-3p	32.7849	36.4469	32.2628	33.8989	35.1114	35.8405	35.014	34.2085	33.3236	36.7939	33.5428	33.5518	32.4584	32.5623	35.5425	42	34.2205	35.698	34.8479	31.7347	34.6399	32.0681	32.5731	36.2546	33.3125	33.7263	34.6475	32.8956	34.2156	34.0421	37.1163	31.207	33.1118	33.2262	35.3059	34.0533	34.0204	*	33.5905	31.8816	37.3766	34.0259	34.2149	32.7364	32.6151	36.1842	35.295	35.623	34.6858
hsa-miR-125b-5p	22.988	27.0755	23.2015	*	24.9157	27.3714	23.9482	25.1218	23.632	26.6451	25.0452	23.5396	23.3113	23.1032	25.8596	42	25.4772	26.6833	25.2265	21.9484	24.9448	22.9973	23.2027	28.3022	23.7218	24.1781	25.3516	24.2004	25.6425	25.5873	27.1131	21.725	25.0489	23.328	26.2743	25.3114	25.8241	23.8928	23.7489	22.6201	26.2155	25.0799	24.5403	24.1101	23.5409	26.256	26.3902	25.4653	25.5421
hsa-miR-1260a	*	*	38.1861	*	38.0214	*	38.8498	*	39.3087	*	37.8132	*	36.1545	*	*	42	38.717	40	40	36.5168	36.6409	36.8133	36.9096	40	38.3468	40	38.8296	37.9824	36.0871	37.3577	40	39.2649	36.4414	40	37.7784	35.9219	39.3339	*	38.5412	40	40	40	40	38.7323	39.5258	38.5263	40	37.6755	40
hsa-miR-1263	*	*	*	37.8992	*	*	*	*	*	*	*	*	*	*	*	42	*	*	*	*	*	*	*	*	*	*	*	*	*	*	*	*	*	34.8219	*	34.6692	*	*	*	*	*	*	*	*	*	*	*	*	*
hsa-miR-126-3p	27.1485	33.6851	31.4902	31.2781	31.8254	34.3282	32.8035	29.9983	28.6039	32.8418	31.9437	30.6639	30.6191	28.6553	31.6878	42	32.4685	34.8616	32.1171	25.6477	30.856	25.5492	31.3198	34.7385	31.0179	29.899	28.7593	28.8501	32.3404	32.8437	35.7476	28.2567	31.6252	29.888	33.1339	31.7442	31.527	28.5618	28.8939	27.8558	32.0541	31.1756	28.9244	29.9631	29.5117	33.1825	31.2695	31.9588	29.8873
hsa-miR-1264	*	*	*	*	*	*	*	*	*	*	*	*	*	*	*	42	*	*	*	*	*	*	*	*	*	*	*	*	*	*	*	40	*	*	*	*	*	40	40	*	*	*	*	*	*	*	*	*	*
hsa-miR-1265	*	*	*	*	*	*	*	*	*	*	*	*	*	*	*	42	*	*	*	*	*	*	*	*	*	*	*	*	*	*	*	*	*	*	*	*	*	*	*	*	*	*	40	*	*	*	*	*	*
hsa-miR-126-5p	29.6887	*	*	*	*	*	*	32.5195	30.6467	*	*	*	32.8713	31.1392	*	42	*	*	*	28.1952	*	28.192	*	*	*	33.0859	31.676	31.4434	*	*	*	30.7473	33.7763	32.7589	*	*	33.6259	31.2801	31.2926	30.7644	*	*	*	32.5086	31.8435	*	33.5957	*	32.6874
hsa-miR-1266	36.0843	37.2594	*	38.8946	37.8367	36.8977	*	36.7138	37.3444	36.6426	36.665	37.6374	*	36.2295	37.2709	42	34.5608	34.6804	34.2523	34.6734	33.5843	*	34.7566	*	34.464	32.6158	32.9355	32.2763	34.5967	34.0363	35.1737	34.4189	34.9313	34.4404	34.4999	34.9565	34.7664	33.5331	35.2801	34.5138	34.9578	34.8496	34.0296	33.754	35.1311	34.3329	35.2182	34.4924	34.4413
hsa-miR-1267	35.8487	*	39.3739	*	*	*	*	*	36.9392	39.4597	*	*	36.5964	*	*	42	*	*	*	37.0929	35.339	36.8952	*	40	*	40	*	37.0381	37.4506	40	*	38.2932	*	39.343	*	35.1256	36.9796	*	*	*	*	39.4042	*	*	36.9686	37.325	*	*	35.6116
hsa-miR-1269a	*	*	*	*	*	*	*	*	*	*	*	*	*	*	*	42	40	38.9053	39.0306	40	40	40	40	40	40	40	40	38.9396	40	40	40	40	40	40	40	40	40	*	40	40	40	40	40	40	39.1339	40	37.2358	39.9484	40
hsa-miR-1270	36.8581	*	38.1756	36.8595	*	*	*	38.0388	*	37.8864	37.0765	37.8366	*	*	*	42	*	36.9104	*	36.9401	38.0485	40	37.8747	*	37.9274	37.2919	*	*	*	38.0052	*	38.0352	40	*	*	39.4315	39.4942	*	37.4604	37.9559	*	*	37.6425	*	36.5391	*	38.4763	40	38.1193
hsa-miR-1271-5p	35.5417	*	36.3748	36.0217	38.3111	39.0897	36.785	38.3362	37.6294	38.5478	39.4654	36.1126	35.5621	35.4474	39.1805	42	38.0332	40	37.7243	34.5785	37.5918	35.529	35.5548	40	36.6539	36.7333	37.4459	36.4243	40	37.0903	40	34.0333	37.6652	35.8651	37.5972	37.8015	38.5258	*	37.6176	36.0122	39.2832	37.4283	37.0728	36.9666	35.5895	38.0492	40	38.3003	36.9721
hsa-miR-1272	*	*	*	*	*	*	*	*	*	*	*	*	*	*	*	42	40	40	*	40	*	*	*	40	*	40	*	*	*	*	40	*	*	*	37.4103	*	*	*	*	40	*	40	40	*	*	40	*	*	*
hsa-miR-127-3p	34.9412	35.1592	31.335	36.5253	32.8939	*	35.0546	36.9204	36.004	36.291	36.8488	34.3309	33.4427	33.6478	35.6812	42	33.1603	36.7472	34.2369	30.2186	32.5796	32.5946	34.0488	*	31.7075	29.7062	34.2255	35.0176	35.1416	36.2817	36.7736	31.9905	35.7994	33.8885	36.4196	34.8317	35.051	33.1632	32.6332	31.837	35.8446	33.3123	*	34.2676	34.3178	34.4595	34.4693	33.0588	35.7547
hsa-miR-127-5p	37.6062	38.1032	38.437	*	*	*	*	*	*	*	*	*	*	39.3331	*	42	38.4894	40	38.9518	36.8777	40	36.4661	37.8882	38.6162	40	35.4165	36.555	38.8319	40	40	40	39.2355	*	40	39.9592	40	40	38.7419	38.5004	35.6534	40	40	37.1556	*	*	40	39.0266	40	40
hsa-miR-128	31.7068	35.058	31.8377	32.8477	33.5791	35.4745	32.6951	33.0463	32.597	34.2726	33.6169	32.2917	31.6053	31.86	34.9665	42	34.0952	35.1685	33.0169	30.94	32.4738	31.8306	31.3069	36.5564	32.0889	31.8984	33.3425	31.7496	33.3086	33.4829	35.1539	30.5226	32.8545	32.0021	33.6427	32.8964	33.621	31.9404	32.684	31.7192	34.3444	32.6002	32.3228	31.8887	31.6916	33.3333	36.6008	33.2769	33.083
hsa-miR-129-1-3p	*	*	*	*	*	*	*	*	*	*	*	*	*	*	*	42	40	*	*	40	*	*	*	40	40	*	40	*	40	*	*	*	*	*	*	*	*	40	*	*	*	*	*	*	40	*	*	*	*
hsa-miR-129-2-3p	*	*	*	*	*	*	*	*	*	*	*	*	*	37.0811	*	42	31.4639	*	30.8597	35.491	*	36.895	27.6432	*	*	40	*	40	37.8431	30.6651	*	25.7335	*	37.0353	*	*	40	*	35.6995	29.6085	*	*	35.6533	*	35.9441	*	*	*	37.0475
hsa-miR-129-5p	*	*	*	*	*	*	*	37.4676	38.8381	*	*	*	37.6906	*	*	42	*	*	*	36.4467	*	*	*	*	37.0524	*	*	*	*	*	*	*	*	37.0718	*	*	40	*	*	*	*	*	*	40	37.8514	*	*	*	*
hsa-miR-1296	*	*	37.3571	*	*	36.4367	37.7507	*	*	*	*	*	39.4748	*	*	42	*	*	40	37.8638	40	36.6938	37.2421	*	39.0436	*	40	36.8947	40	40	36.9209	40	40	40	40	40	*	*	*	*	*	37.0216	36.2955	36.2337	40	40	*	*	40
hsa-miR-130a-3p	27.0102	30.6452	28.0244	27.4432	29.469	31.9163	27.8739	29.0867	29.1585	32.6609	29.1604	29.0474	27.5389	27.5847	29.9634	42	29.9873	30.7124	29.4972	25.9904	28.7252	27.0763	27.1402	31.5224	27.8534	28.5285	29.1964	28.2923	29.8098	29.1428	31.2754	25.4716	28.6818	27.4205	29.8371	28.8687	29.1921	27.7753	27.7694	26.7896	30.4468	28.9901	27.9188	27.5974	27.148	29.6279	29.0992	29.3443	29.3014
hsa-miR-130a-5p	*	*	*	*	*	*	*	*	*	*	*	*	*	*	*	42	*	*	*	*	*	*	*	*	*	*	*	*	*	*	*	*	*	*	*	*	*	*	*	*	*	*	*	*	*	*	*	*	*
hsa-miR-130b-3p	34.1678	36.5902	33.9565	35.3495	35.3449	37.1908	35.1881	35.4258	35.6043	37.3735	35.8479	35.7409	33.858	34.09	36.2595	42	34.9406	36.7749	35.2929	32.1781	34.2816	33.5889	32.9413	37.6235	33.4869	32.8362	34.7978	33.9374	35.8815	35.2806	37.0167	31.9085	35.4736	34.1869	35.9961	34.9486	36.0655	34.1568	34.5187	33.1051	36.7652	35.122	34.4673	33.7927	33.6277	35.9067	35.4725	35.5008	35.2196
hsa-miR-130b-5p	37.4452	*	34.9485	*	36.977	*	*	*	*	*	*	35.9044	35.613	36.6504	*	42	36.8995	36.4307	36.8734	37.7981	37.663	36.8468	36.5676	40	36.505	35.8584	36.6133	36.7387	36.1738	40	36.0654	35.8314	36.95	35.2981	40	36.6569	40	*	36.1571	40	40	40	35.8079	40	36.9991	40	40	40	40
hsa-miR-132-3p	29.7743	33.2256	30.6197	29.5806	32.0512	35.0239	31.644	32.3133	30.1645	32.5586	32.6347	30.726	30.8166	29.6212	33.1132	42	31.5454	33.7715	32.0106	28.6062	30.9132	29.6464	30.7844	33.4808	30.3036	28.7971	31.6955	30.8604	31.7739	32.2092	33.5156	29.0478	31.79	30.6926	31.9045	31.7324	32.2302	30.6488	30.4402	29.5114	32.2464	32.438	30.7403	31.0877	30.4792	32.2964	32.5154	31.5285	31.7778
hsa-miR-132-5p	36.2388	38.5074	36.7603	35.7711	*	*	35.1091	*	36.7868	*	*	*	35.4842	36.8266	36.5742	42	35.8748	37.7784	40	33.6698	36.1777	35.2889	35.9629	*	*	35.2325	37.0471	*	37.5928	36.853	37.4613	35.8574	*	*	36.9461	36.7807	36.9214	*	40	35.755	40	35.3382	*	36.5671	36.9635	40	36.9768	36.8332	36.9726
hsa-miR-133a	35.8967	*	36.4511	36.2426	36.1199	*	38.2393	37.1508	35.1567	38.2909	39.3543	35.9375	35.7584	35.1534	*	42	37.4855	*	37.639	33.9254	35.4814	35.1265	35.8425	38.6467	34.8563	35.8615	38.0649	40	38.057	38.0115	*	32.9431	38.9448	37.077	36.6201	*	37.7947	36.9526	35.9873	34.7325	37.7708	37.0484	*	35.6299	35.6615	38.325	36.9865	36.49	39.3658
hsa-miR-133b	34.7619	*	33.7366	34.8837	35.2162	37.2982	37.8482	37.1702	35.5178	35.7103	37.4183	34.5694	34.2234	35.3364	36.4328	42	37.9537	36.8309	35.3047	32.8934	34.5011	34.5595	36.9623	37.6163	33.9999	34.9381	36.2746	36.7069	36.8419	37.2431	37.4441	32.1341	40	34.9829	36.0102	*	*	35.6046	34.9375	33.5301	*	*	35.5679	36.8545	34.6804	40	35.5547	35.444	37.8869
hsa-miR-134	34.3169	35.1786	34.7483	34.1231	33.2739	35.3383	34.8176	34.7098	34.516	34.088	34.1882	33.476	34.5258	33.8692	34.6155	33.5396	33.9848	34.916	34.7324	32.6116	33.637	34.0378	34.0336	34.503	33.2126	31.8875	35.599	34.6146	34.2851	33.984	35.0184	34.1492	34.5165	34.0556	34.2648	33.9143	33.8163	34.0906	33.4658	33.2198	34.7875	34.5929	34.72	34.0799	33.9746	34.6125	34.2338	33.5967	36.4328
hsa-miR-135a-3p	*	*	*	*	*	*	*	*	*	*	*	*	*	*	*	42	40	40	40	*	*	*	*	40	40	40	40	*	*	*	*	*	40	*	*	*	*	*	40	*	40	*	*	*	40	*	*	*	*
hsa-miR-135a-5p	33.5012	36.0934	31.945	34.7908	34.0878	38.118	34.9682	35.0405	34.5824	34.4592	33.7078	35.1715	33.0388	34.9788	36.0598	42	35.6559	36.2634	35.1666	31.6972	33.286	33.0723	32.602	38.8	33.8005	34.8133	34.1261	32.9323	33.175	34.7432	36.1467	32.5717	33.2228	34.1308	34.6351	32.9876	36.176	32.6444	33.1588	33.5589	35.8698	35.8397	*	34.3237	33.6091	34.4237	36.4421	*	36.1157
hsa-miR-135b-3p	36.8086	*	36.0128	36.0751	*	*	*	*	38.379	37.9049	38.0012	36.5161	36.616	*	*	42	*	*	*	36.0199	38.8701	38.4395	36.6552	*	37.413	37.0261	36.5205	36.9341	*	*	*	35.0643	38.6946	36.7125	*	40	38.003	36.8895	36.6556	36.9547	*	*	38.1927	36.9731	36.8413	*	38.0782	*	40
hsa-miR-135b-5p	32.6031	34.4954	30.7368	33.4793	32.1661	34.9219	34.6003	33.7504	32.9716	32.5432	32.3164	32.6094	31.0969	32.4457	34.7042	42	33.6027	34.0408	33.2454	29.9094	31.922	31.7873	30.8957	35.1033	32.196	32.3223	32.6613	31.5388	31.8269	33.1793	34.8222	30.8164	32.0335	32.802	32.7382	31.8738	33.7332	31.1303	31.8087	31.5461	34.1724	33.5812	*	32.9425	31.8479	33.058	34.0127	33.4524	33.9125
hsa-miR-136-5p	33.8927	34.0697	30.7308	32.6685	32.7333	38.3739	34.8748	36.5934	36.5896	37.4531	34.8844	35.6327	32.7728	33.1568	36.6235	42	31.7067	35.0608	32.5768	29.5256	31.062	30.7864	32.1001	35.1779	31.1743	29.1891	33.1612	33.4862	35.7818	33.619	36.1683	31.5104	33.8649	33.5373	34.0231	34.0178	34.0135	31.4658	31.0079	29.8208	33.8898	32.5873	32.9837	32.6468	33.559	32.9989	33.5676	31.5104	34.2412
hsa-miR-137	*	*	*	*	*	*	*	*	*	*	*	*	*	*	*	42	38.4243	*	38.4464	*	37.0828	*	*	*	*	*	40	*	*	*	*	40	*	40	40	*	*	37.7164	*	*	*	*	*	*	*	*	40	*	*
hsa-miR-138-1-3p	*	*	38.146	*	*	*	*	*	*	*	*	37.6756	36.5763	*	*	42	*	40	*	40	*	*	37.6235	*	38.0647	40	38.162	*	*	*	40	40	37.7907	*	38.7301	*	*	36.6993	39.2007	37.721	*	37.575	*	*	38.8494	*	*	*	*
hsa-miR-138-2-3p	*	*	*	*	*	*	*	*	*	*	*	*	*	*	*	42	*	40	*	40	40	*	40	*	40	40	*	40	40	*	*	40	*	40	40	40	*	*	38.7053	40	38.9451	40	*	*	*	*	*	40	*
hsa-miR-138-5p	36.0672	37.8047	33.5428	38.3105	34.5179	36.5698	36.5875	39.1135	38.1491	35.5602	35.605	37.7106	33.2209	35.5435	36.1828	42	39.3052	38.3075	36.2509	33.6663	33.8464	35.4639	32.246	38.4135	33.2946	33.9161	34.7838	34.2708	34.5023	35.425	36.7763	34.1993	34.2492	35.7537	35.0845	33.9695	38.3778	32.2261	33.6814	33.2602	37.7408	37.3363	34.7127	35.7745	32.2171	35.5961	37.0701	35.4252	37.7833
hsa-miR-140-3p	27.3583	30.2552	27.4872	28.6422	29.0789	31.5008	29.1611	29.0728	28.1005	30.1711	29.6634	28.0433	27.6992	27.5371	29.6436	36.5352	29.0572	30.8261	29.1755	25.8949	28.1908	27.0755	27.2287	31.5498	27.4253	27.7087	28.7769	28.1212	29.0548	28.7567	30.6494	25.5914	28.6465	27.7795	29.4349	28.633	29.7167	27.9064	27.8413	26.4349	29.967	29.034	*	27.977	27.2392	29.765	29.8295	28.9871	29.3333
hsa-miR-140-5p	29.1273	32.4248	28.914	29.5077	30.9426	33.3386	31.6152	31.2774	29.9803	31.8723	31.5794	29.6281	29.2709	29.1653	30.9231	42	31.2672	32.2179	31.0975	27.7399	29.816	28.9155	29.1591	33.5433	29.1837	29.2162	30.6074	30.1115	30.8519	30.6354	33.0489	27.8517	30.6024	29.7738	30.9713	30.52	31.4593	29.8316	29.46	28.5037	31.9858	31.0836	30.512	30.2848	29.1803	31.2849	31.8742	30.7963	31.0652
hsa-miR-141-3p	33.0226	32.9593	30.0751	32.1485	30.3451	34.6762	32.3268	32.9732	31.12	34.9105	32.0449	34.032	30.2766	31.1441	34.044	42	32.5432	32.2209	33.9243	29.5411	32.8987	30.2205	31.3348	35.4411	31.4635	31.3032	33.1773	33.0731	32.7679	33.7076	32.5443	30.0191	29.5499	28.4557	32.4933	31.8039	32.2548	30.6479	34.5877	29.3133	33.9043	33.7611	32.6228	30.453	31.1247	34.2454	32.6493	33.5394	33.7911
hsa-miR-141-5p	*	37.1629	*	35.9397	35.7989	35.1806	35.063	36.6473	35.2146	36.7908	35.7605	36.6547	36.8972	*	37.6629	35.6968	32.8192	33.8271	34.6026	33.9837	34.313	33.8643	34.7448	33.9232	33.7811	35.6992	34.1931	34.0128	35.185	34.7298	35.6018	35.9631	35.4677	34.4542	34.8756	35.1443	34.5447	*	33.7675	34.089	32.4514	33.8187	34.4793	34.9739	34.6318	32.8967	35.6792	34.6171	35.2466
hsa-miR-142-3p	32.5635	32.9243	30.1815	32.8452	31.6074	*	34.1278	32.7137	32.4604	33.2972	33.4468	32.8959	30.1025	32.7916	33.525	42	31.6168	33.6187	32.9752	30.0844	30.1706	30.4464	29.6044	35.0624	29.934	28.5754	30.9906	31.1969	30.9663	30.5583	32.6766	30.3011	32.4746	32.2557	31.6305	31.8995	33.5332	31.8062	31.7686	29.7425	33.6545	32.5125	*	32.8254	32.2582	33.5823	33.2542	32.6731	32.21
hsa-miR-142-5p	32.5513	34.1182	32.6356	33.4428	34.4242	35.8051	33.9345	32.5661	33.9159	35.5221	34.0636	34.47	32.4657	32.2063	34.8429	42	33.2251	35.1214	33.758	30.7414	31.9239	31.622	31.3205	38.3438	30.6962	29.0724	31.4588	31.5495	33.7877	33.0991	34.1378	30.8622	32.9938	32.0198	32.2694	32.8033	34.1282	31.6267	32.3295	30.8575	33.5459	32.998	32.1267	31.8571	31.7169	34.1726	34.3018	32.8559	31.7718
hsa-miR-143-3p	28.6885	32.4836	30.2187	31.2244	32.0952	34.1643	31.3549	30.8332	30.2174	32.8813	31.3614	30.9433	30.697	29.8661	31.8617	42	31.6558	34.7369	31.8403	28.2094	31.1722	28.4535	30.2409	34.7995	30.9774	30.2266	31.2009	30.6279	34.1231	33.7148	35.7964	28.8698	31.6615	30.4717	33.7349	32.4829	31.8988	29.9842	29.0993	27.827	31.6882	31.9581	29.96	31.1771	30.7731	33.3599	32.939	31.5752	30.6339
hsa-miR-143-5p	*	*	*	*	*	*	*	*	37.9636	*	*	*	*	*	*	42	40	*	38.1024	37.3283	*	37.0693	38.4859	38.1757	37.8795	36.9892	40	37.4283	*	40	40	40	40	40	*	40	*	38.5547	37.0647	35.801	37.8301	40	36.9168	37.9573	37.9312	40	40	40	39.1187
hsa-miR-144-3p	29.7639	32.8737	29.4257	30.4413	30.2584	32.9881	30.841	29.9914	31.1729	30.507	34.0334	32.9067	27.9835	32.5985	31.1534	42	29.7103	35.5227	35.8502	31.0647	28.5012	28.4772	29.935	33.9635	31.6047	29.5943	30.505	31.3453	30.332	30.5715	33.4166	25.8846	30.2488	31.619	32.5172	30.336	33.7615	32.6294	31.2466	26.712	33.2143	30.8234	29.6525	29.0325	28.6051	32.0132	31.7405	33.4747	33.2934
hsa-miR-144-5p	*	*	37.4706	*	*	*	*	37.8811	*	*	36.9519	*	36.5434	*	37.3421	42	37.4203	40	40	37.3452	35.9549	36.2102	40	40	40	40	37.4224	40	38.1931	40	*	34.2448	38.6312	40	40	37.0503	*	*	40	34.9576	*	40	40	39.5247	35.7637	39.1457	40	40	*
hsa-miR-145-3p	34.5848	37.2993	37.1927	36.2346	37.6602	*	37.2297	36.9248	36.5386	38.9244	36.9333	37.7216	36.8104	35.9861	*	42	36.4665	38.9912	40	33.8492	36.9696	34.8346	36.1498	*	36.6935	36.5064	36.9869	35.7076	40	37.313	*	34.2643	40	35.1457	40	40	40	*	35.4241	34.2545	40	38.1468	34.7354	37.9429	36.1191	*	40	37.3325	37.0927
hsa-miR-145-5p	30.3101	34.735	31.9209	32.9813	32.6396	36.6708	33.7544	32.6016	31.6436	34.5454	33.0595	33.071	32.1702	31.5455	33.2358	42	32.462	34.7439	33.6353	30.3155	32.897	29.9999	32.1865	35.7043	32.1296	32.8229	32.218	32.0438	35.1626	33.8495	36.7088	30.788	32.9314	31.7955	34.8428	33.5053	32.7963	31.4907	31.0385	29.8065	33.108	32.6846	*	32.146	31.5235	34.7826	33.4311	32.7591	31.842
hsa-miR-1468	36.204	38.2161	34.8843	36.4383	*	*	36.2514	*	34.6637	*	*	35.5307	35.9921	35.24	*	42	36.7946	37.33	35.8008	34.0213	36.6888	35.6379	35.9856	*	35.1886	36.606	35.1657	40	36.8871	36.4634	40	33.6889	36.9994	*	37.4864	36.0307	40	*	37.293	34.2253	*	39.281	36.9949	35.0151	35.6338	36.989	40	36.6648	36.5391
hsa-miR-146a-3p	*	*	36.8758	*	*	*	*	*	*	*	*	*	*	*	*	42	*	*	*	*	*	37.0846	*	*	36.0614	40	36.7733	*	*	40	*	*	*	*	*	*	40	*	40	40	*	40	*	40	*	*	*	37.7314	37.3941
hsa-miR-146a-5p	30.4532	32.5823	30.2239	31.1539	31.8405	32.6089	30.9149	30.6307	30.532	32.2374	31.9008	30.4404	30.1033	29.4826	32.5156	42	31.1461	31.9337	32.6378	29.5797	*	29.684	29.5345	34.9298	28.9878	29.4366	*	29.4711	32.5886	30.9144	34.1907	29.8838	31.2582	29.8137	31.0693	31.015	32.2676	30.4685	31.2139	29.1019	33.4462	30.9529	*	*	30.5748	32.0438	*	30.5633	30.6125
hsa-miR-146b-3p	34.082	35.7516	33.8979	34.5555	35.5644	*	37.0061	35.8996	36.7006	35.8267	*	35.1031	34.9919	33.9729	36.6721	42	36.8268	37.0478	35.041	33.0111	35.0341	33.6608	33.7293	*	35.3148	34.8344	35.0024	34.8639	36.8901	36.597	*	33.5438	*	35.2234	36.8615	36.9344	35.9264	*	35.6328	33.5869	36.0154	36.0311	35.5643	35.9582	34.2865	*	36.9099	37.0229	36.0475
hsa-miR-146b-5p	32.3581	35.9984	31.493	34.3189	33.7535	36.5747	35.8836	34.4877	33.526	34.5317	33.7288	33.4842	32.262	32.5721	34.7575	42	34.3482	35.9193	33.5295	30.5893	32.768	31.334	31.6901	36.0852	31.9317	31.6946	33.2842	32.5428	33.4286	33.9039	35.2324	31.4788	33.4408	33.1279	33.2494	32.9522	34.9365	31.7759	32.487	32.2472	34.3608	34.7706	*	34.1394	32.5948	34.053	34.6897	34.3642	33.948
hsa-miR-147a	*	*	35.4328	*	*	*	38.0957	*	*	*	38.2567	*	37.6004	39.5706	*	42	40	40	38.272	37.0222	38.6507	40	35.5696	40	37.2996	37.8661	38.116	37.7774	36.8982	39.5032	37.7554	35.6993	37.846	36.059	40	40	*	36.6737	37.7779	36.8992	39.5612	38.7905	*	40	35.9867	38.1787	40	40	40
hsa-miR-147b	36.0172	*	33.9785	*	35.1307	*	35.9558	37.1337	36.9054	37.2127	*	36.9286	34.6679	37.1276	37.8795	42	35.2155	*	35.889	34.1571	36.1978	34.8758	34.1194	37.4413	36.5792	34.1533	36.0888	35.1697	36.4594	37.0098	*	34.1612	37.6746	33.8267	37.2016	37.4811	37.7902	36.146	35.9028	35.0786	35.8294	37	*	36.0369	35.4882	36.2489	36.1322	36.5568	37.1844
hsa-miR-148a-3p	25.9004	29.5677	25.9743	26.7946	28.4609	30.4984	26.9064	27.9551	26.1237	29.1012	27.9252	26.5507	26.3173	25.9323	28.5384	42	29.0439	30.2117	28.6478	25.3229	27.9983	26.3269	26.2878	31.6262	*	27.728	*	27.1694	28.7397	28.3203	30.9691	24.9385	27.8225	26.6663	28.9241	27.9159	28.9586	26.5064	27.7862	26.1107	29.8213	28.1765	*	*	26.4628	29.2385	28.8669	28.6251	28.6146
hsa-miR-148a-5p	33.7283	*	34.6151	34.1842	*	*	36.8071	35.9408	37.2407	*	36.2614	37.1581	35.5885	34.7335	*	42	*	38.1022	36.19	33.4238	36.3915	34.2997	34.6914	*	35.7334	35.0707	35.0003	36.799	37.7041	35.4603	*	33.1429	36.157	34.6454	36.8289	36.0392	36.1709	34.9077	34.6581	33.9778	36.5932	*	35.1519	35.7866	34.6183	36.6787	*	36.8347	37.7051
hsa-miR-148b-3p	27.783	30.9217	28.8505	30.6565	29.8528	31.5375	28.6107	29.8695	28.0866	31.2794	29.6663	28.4205	27.8951	27.5888	30.1921	42	29.7458	30.8642	30.0041	26.8899	29.3327	28.3116	27.9692	31.8278	28.3508	28.5745	29.2469	28.5964	30.6791	29.6751	31.8665	26.5421	29.2386	28.082	30.082	29.6539	30.196	28.6076	28.5285	27.0528	30.818	29.8148	*	28.4873	27.8571	30.5307	30.4772	30.1013	29.5839
hsa-miR-148b-5p	*	*	36.8439	*	*	*	*	*	*	*	*	38.1034	37.8816	*	*	42	40	40	40	37.272	40	40	40	40	*	*	*	37.3407	*	*	40	40	39.3764	*	40	38.1885	40	*	39.3986	38.4712	*	*	*	*	37.4492	40	*	40	40
hsa-miR-149-3p	36.5783	*	*	37.6754	*	*	*	*	39.1176	*	*	*	*	*	*	42	40	*	*	40	40	40	*	*	40	36.9012	40	40	*	*	*	38.2375	40	*	*	37.4786	*	*	40	40	*	*	40	40	40	40	36.9851	40	40
hsa-miR-149-5p	34.234	36.7061	34.5753	*	36.4472	*	36.7474	*	36.6536	35.7808	35.5034	35.5339	34.1357	34.9059	36.6241	42	34.7186	36.0625	35.9491	35.3088	34.918	35.8059	35.6389	37.0885	35.7264	35.0477	35.8676	35.0029	37.3061	37.7225	*	35.2286	34.8547	34.9322	35.6437	35.5029	35.6673	34.707	35.9891	34.7474	36.0045	40	*	35.1016	35.6843	40	*	40	36.8358
hsa-miR-150-5p	29.5121	32.7738	29.6708	29.301	33.2434	34.0321	32.8855	30.8728	30.675	32.1659	32.5506	30.9654	30.5605	29.1804	32.7091	42	32.0032	34.6206	32.1815	27.7714	31.1415	28.5163	28.9871	35.1185	28.4713	29.4789	29.7317	29.8845	30.8934	31.0523	32.8299	28.5464	30.822	30.4987	30.7412	31.6895	32.5406	30.5974	30.779	27.7349	31.9033	31.3402	31.1099	30.1754	29.5376	34.6185	33.2572	31.4987	30.2295
hsa-miR-151a-3p	29.5459	32.8156	29.5487	30.934	30.9813	33.4256	30.537	31.2531	29.5805	32.5474	31.4376	30.0463	29.5409	29.3611	32.2429	42	31.4263	32.7725	31.6849	28.4835	30.6721	29.5602	29.5382	33.2995	29.6933	30.2151	30.8373	30.2289	31.2862	31.0902	32.6414	28.1355	30.8238	29.3373	31.2159	30.7396	31.5905	29.9657	30.2663	28.8118	32.2964	31.482	30.2982	29.8461	29.6155	31.8375	31.6503	31.3032	31.17
hsa-miR-151a-5p	28.1411	32.2826	29.0555	30.7786	30.6429	32.5462	29.4236	30.4603	28.7962	31.2414	30.1651	28.8244	28.4654	28.1971	31.21	42	30.6036	32.0366	30.9966	27.5866	30.1951	28.7183	28.5576	33.4443	28.9887	29.8936	*	29.6157	30.8197	30.6268	32.5166	27.0896	29.8058	28.7101	31.2192	30.0364	31.0758	29.1416	29.317	28.1234	31.4414	30.6476	*	29.2541	28.8307	31.0472	31.5256	30.7102	30.4908
hsa-miR-152	27.3611	30.7477	28.0528	29.1755	29.6179	31.2621	28.5373	29.7357	27.9594	31.1435	29.4614	27.9539	27.5303	27.5709	30.0939	42	29.7732	31.1975	29.747	26.7805	29.1466	27.9599	27.1399	32.0395	28.1503	28.738	29.4913	28.6619	29.7352	29.5962	31.326	25.9524	28.9224	27.8471	29.9176	29.3613	29.9005	28.3156	28.27	26.6033	30.6231	29.6473	*	28.2047	27.8034	29.7767	30.1874	30.0956	29.8564
hsa-miR-153	37.5994	*	35.5592	*	36.7217	*	36.7234	37.8937	36.4858	*	*	*	35.6745	37.3676	37.7018	42	*	38.7411	*	34.2051	36.4992	34.1465	35.2624	40	37.8092	35.8164	36.6184	38.0661	*	40	*	36.1128	36.2831	36.6849	*	*	*	36.6186	36.8284	35.7489	*	37.9502	*	40	35.4786	*	*	*	40
hsa-miR-1537	35.469	37.3399	34.5599	37.4293	*	*	37.3127	36.6357	36.1348	37.3313	37.7364	35.9671	35.0484	34.7048	*	42	36.6916	38.2436	36.7052	34.6693	34.3576	35.2553	35.0345	40	34.2127	32.4239	38.0396	34.3483	37.9273	35.7346	37.6139	33.3158	36.593	*	36.3918	37.1832	*	*	35.0511	33.6899	38.0964	35.7458	35.8907	34.5326	34.0758	36.2879	37.5824	37.2437	36.4043
hsa-miR-1538	*	*	36.1107	*	*	*	*	*	*	*	*	*	*	*	*	42	*	40	40	*	*	*	*	*	40	37.6343	40	37.3323	40	*	40	*	40	*	37.8724	*	*	*	*	*	40	40	40	40	*	40	40	*	*
hsa-miR-1539	*	*	*	*	*	*	*	*	*	*	*	*	*	*	*	42	37.9825	*	*	*	*	*	*	*	*	*	39.491	*	*	*	*	36.5806	35.5505	*	*	*	36.8485	40	*	*	*	*	*	*	*	*	*	*	38.0868
hsa-miR-154-3p	*	38.8421	*	*	*	*	39.0997	*	38.2029	*	*	*	*	*	*	42	*	40	40	37.8355	37.9845	*	*	*	38.1725	35.4289	*	37.028	*	39.4566	40	40	*	40	*	*	39.1891	37.8542	37.1202	*	*	40	40	*	40	40	38.1205	37.0257	37.3956
hsa-miR-154-5p	33.2997	35.8661	32.8526	36.7018	33.1106	*	34.5359	36.8216	33.8398	35.7491	35.9855	35.2873	33.5657	32.7113	34.4404	42	33.9041	*	34.8845	30.7534	33.1851	32.265	34.8646	*	32.9118	30.8348	36.8729	34.8054	35.4642	35.4488	36.9214	34.2158	35.6639	34.27	34.8429	36.9118	35.9776	33.8764	32.8988	31.9089	35.1722	34.2669	*	33.5964	34.5035	35.3387	35.5543	33.7117	35.7674
hsa-miR-155-3p	*	*	*	*	*	*	*	*	*	*	*	*	*	*	*	42	*	36.23	*	40	*	*	*	*	*	*	*	*	*	*	*	*	*	*	*	35.6008	*	*	*	*	36.7149	*	*	*	*	*	36.8314	*	*
hsa-miR-155-5p	34.9975	37.891	35.6445	35.5121	36.8482	*	*	*	36.065	*	36.1382	34.6617	36.017	35.9685	36.0573	42	37.7707	35.943	*	34.751	35.6679	34.5232	35.2141	*	36.6717	34.2777	34.3372	35.9531	34.877	35.9875	*	35.2575	36.5375	37.4288	36.5303	40	36.9473	34.6522	36.212	33.7851	*	36.6293	*	35.046	36.2117	36.0796	37.2446	35.9053	34.6746
hsa-miR-15a-3p	37.4451	39.333	35.9644	*	*	*	*	39.163	*	*	*	37.8094	36.9647	37.2289	*	42	*	39.4837	39.1728	34.5624	37.6367	35.5953	37.037	*	35.627	35.6466	37.1027	35.6302	40	37.4716	*	34.0725	36.977	*	*	36.4758	*	*	36.077	35.6599	40	40	36.7697	36.3991	35.9152	*	*	37.1941	36.954
hsa-miR-15a-5p	24.9774	28.6005	25.9556	26.8123	27.1049	28.8929	26.3258	26.6426	25.6564	27.3446	27.096	25.8068	25.0964	25.3503	27.5312	42	26.9648	28.46	27.3623	24.2934	26.1161	25.3241	25.6214	30.4839	25.6082	25.0953	26.4586	25.9237	27.1775	27.3375	28.5071	23.645	26.7162	25.4296	27.0841	26.7146	27.7116	25.8545	26.0473	24.6332	27.7272	27.1523	25.6454	25.5929	25.6488	27.731	28.0209	27.053	26.9483
hsa-miR-15b-3p	34.1141	37.1675	33.4626	35.0498	34.9291	36.2415	34.6078	34.5044	33.5466	35.746	36.2561	34.7858	33.7524	33.9151	35.937	42	35.1706	*	35.7514	32.8477	33.7247	33.4948	33.2851	37.5984	34.156	33.5528	34.1641	33.8567	35.6657	35.0761	36.8794	31.4609	34.9372	34.1925	34.6285	34.1427	35.766	*	34.1683	32.086	36.4407	34.1825	33.3628	33.6175	32.8562	35.1784	36.4757	35.0053	35.1463
hsa-miR-15b-5p	28.0512	31.1465	28.2074	29.7193	30.1037	32.2656	30.0375	29.6351	28.3282	30.9661	29.8633	28.9601	28.3089	27.8308	30.5988	42	29.7327	31.204	29.854	26.8328	28.8823	28.1822	28.2688	32.863	27.6975	27.5516	28.9475	28.5143	30.1168	29.721	30.3566	27.0058	29.6028	28.4693	29.6084	29.5037	31.1932	28.7893	28.4891	27.902	30.4444	29.5246	*	28.1866	27.8233	30.4429	30.4471	29.5187	29.245
hsa-miR-16-2-3p	31.7458	35.223	32.7135	33.6878	33.8154	34.514	33.8614	32.6335	32.7015	33.1499	34.2161	33.2193	30.9625	32.0093	33.8405	42	32.9345	35.6243	34.0041	31.7995	32.2552	32.0252	32.2199	36.2426	32.7209	31.6987	33.5005	32.9704	33.3353	33.2009	35.0782	29.527	33.8163	33.0049	34.603	32.6621	34.6441	*	32.5548	30.3151	35.4795	33.3097	32.7152	31.9348	31.2739	34.7014	34.0669	33.8877	34.6769
hsa-miR-16-5p	24.8799	28.4565	25.769	28.3134	27.0588	29.1798	26.4682	26.2403	25.3362	27.957	27.4948	26.0467	24.7363	25.2637	27.7083	42	26.5555	28.5757	27.048	23.9907	25.352	24.651	25.4988	30.1481	25.3139	25.2402	25.9531	25.4674	26.8505	26.8189	28.5397	22.8015	26.4343	25.3548	26.8746	26.2195	27.8313	25.8244	25.6651	24.0703	27.2194	26.5397	25.3017	25.1067	24.8835	27.5157	27.7392	27.183	26.5647
hsa-miR-17-3p	33.0293	35.1793	31.9409	34.2631	33.6527	36.4355	33.7137	34.1922	35.6259	36.0041	33.9283	34.1211	32.1742	32.6027	34.7845	42	33.3622	34.9594	34.305	31.3001	32.8087	31.7286	31.6282	35.7273	32.5498	32.3645	32.5701	33.8818	33.8811	33.3033	35.5069	30.9525	33.2157	32.8097	34.0718	33.6146	34.0128	*	32.9791	30.8885	36.2999	34.5762	33.4562	32.5248	32.4872	34.1959	34.4776	33.9253	35.0229
hsa-miR-17-5p	31.9446	35.8611	32.5158	34.7929	33.7756	36.0138	33.9634	34.0293	33.598	34.5613	34.5933	33.7008	32.6788	32.9516	36.5411	42	34.3016	37.9487	34.6336	31.9104	33.5197	32.4895	32.6273	*	32.8926	32.891	34.6312	33.4645	33.6068	35.1288	37.1293	30.9992	34.1426	33.1616	34.839	33.8175	35.0997	32.8637	33.2646	32.5568	36.0207	34.0935	*	34.0532	32.9074	36.2565	36.916	35.9725	34.4772
hsa-miR-181a-2-3p	33.9389	*	33.6265	35.4948	35.973	37.601	35.9514	36.913	34.9437	36.7139	36.0931	33.8584	33.8614	33.7126	*	42	36.2451	36.16	35.4329	33.5762	34.5579	34.6802	33.2135	36.6725	34.8951	34.3047	35.6703	34.2304	37.3843	35.5185	37.9884	32.5356	35.9631	34.8342	35.6447	35.9984	35.8309	*	35.3178	34.4965	36.8007	35.8114	35.0753	34.4582	33.7653	37.7912	36.8787	35.4447	35.5454
hsa-miR-181a-3p	35.2742	*	34.5244	36.2277	35.6256	*	37.3075	37.0624	35.8913	*	*	36.4796	35.7396	36.3059	37.2024	42	37.1592	36.7864	35.7585	34.0148	35.9788	35.0514	33.775	36.2083	34.993	34.4824	35.8749	35.4335	39.1284	37.0835	35.8005	32.2843	40	35.267	37.6124	38.3604	37.2122	35.8919	35.3491	34.581	35.8065	36.2719	35.2522	35.3203	34.7828	35.6691	36.153	36.4637	36.5755
hsa-miR-181a-5p	30.4437	32.4663	29.1533	31.4582	30.9021	33.2905	31.1586	32.2613	30.1782	30.8791	31.0597	30.4443	29.2131	30.8284	32.1173	42	31.8081	32.9312	32.32	29.1684	31.1826	30.7861	29.3494	33.6853	30.0519	29.7973	31.1388	30.2578	30.2847	31.0295	32.8195	28.8287	30.5568	30.2971	30.9545	30.558	32.0718	30.268	31.0778	29.961	32.5183	32.0629	*	30.7935	30.1729	31.8334	33.2268	31.7197	32.4744
hsa-miR-181b-5p	33.1641	36.7845	32.4814	34.7105	34.8359	36.498	34.4675	34.9084	33.537	34.9725	34.7116	33.6286	32.9064	33.474	35.5951	42	34.5051	36.2549	35.9439	32.0257	33.7753	33.3196	32.292	40	32.9802	33.199	34.08	33.44	34.0564	35.2442	37.1395	31.3646	34.4377	33.502	34.8039	34.2264	35.9886	33.6215	33.8899	32.5233	36.0051	35.4656	*	33.9728	33.0947	35.304	36.0916	35.7882	36.02
hsa-miR-181c-3p	32.9835	37.9995	33.8445	33.5697	33.324	36.4872	33.3169	34.8536	33.1699	*	34.7033	33.6762	32.8093	32.8111	35.0931	42	34.4916	35.1514	34.2335	31.6602	34.8269	33.3321	32.754	*	34.3407	33.6441	35.1658	33.5806	34.6254	34.6307	35.269	31.2163	34.5617	32.828	36.6514	34.9519	35.6452	*	33.5391	32.5317	35.8439	36.6205	33.7241	33.4223	33.5877	35.8083	35.9046	34.4409	34.336
hsa-miR-181c-5p	32.0495	35.6599	32.0056	33.7664	33.7289	36.2577	32.5726	34.2058	33.1139	34.7426	34.9031	32.5303	32.2955	32.0797	34.221	42	34.5933	34.6322	34.2947	30.689	34.2893	31.2931	31.6334	37.2104	32.262	33.0906	33.8236	32.7688	33.7336	33.967	35.4878	30.0898	33.581	31.6275	35.2754	33.5536	34.2232	32.7928	32.9881	30.7687	35.08	33.1064	33.9303	32.4322	32.4701	35.8482	36.0535	33.9337	34.0343
hsa-miR-181d	33.7927	*	33.663	36.5479	33.7612	39.2667	33.6423	35.1147	34.1967	36.2206	35.8914	34.1564	33.6973	34.0133	35.8691	42	35.2083	35.5088	36.7232	31.9611	34.9621	32.6063	32.8387	36.0208	33.5738	34.5746	36.8348	33.9438	34.8801	35.4871	36.5827	31.9333	34.6409	33.6027	37.0877	36.185	35.2035	34.1158	34.8244	32.9868	36.6409	34.6897	34.5882	33.2454	33.5146	35.7639	40	35.5945	34.7094
hsa-miR-182-3p	*	*	35.9887	37.4441	*	*	*	*	*	*	37.1337	*	36.7972	*	*	42	36.7104	38.7372	40	35.225	*	36.697	35.6806	*	38.7659	37.608	*	36.6629	40	*	40	40	40	40	40	*	*	*	36.0752	40	40	36.7613	37.1046	40	40	40	40	40	*
hsa-miR-182-5p	37.7529	36.2497	33.9369	37.1252	35.4929	*	37.0614	37.0427	37.3706	39.0784	35.6124	*	36.4441	37.1863	36.1434	42	37.2212	*	38.858	37.6981	35.5978	*	34.6283	*	*	*	38.0103	36.1082	*	36.1449	37.0249	36.5333	*	35.6326	37.2678	*	*	34.7549	*	36.9697	36.4731	40	*	36.4959	35.5437	34.7687	35.1316	*	37.4991
hsa-miR-183-3p	*	*	*	*	*	*	*	*	*	*	*	*	*	*	*	42	*	*	*	*	*	*	*	*	*	*	*	40	40	*	*	*	*	*	*	*	*	*	*	40	*	*	*	*	*	*	*	*	*
hsa-miR-183-5p	36.5937	*	36.8826	*	37.0257	39.1985	39.0555	*	37.8389	37.8203	38.7062	37.1644	36.5237	37.2795	*	42	37.4042	38.4569	*	*	37.3773	37.6161	36.4596	40	37.7112	37.7683	37.322	37.0334	*	37.2763	40	36.0173	37.7168	37.0657	*	38.7501	*	36.9738	*	36.8325	*	37.2333	*	38.2004	37.4224	40	40	40	*
hsa-miR-184	*	*	*	*	*	*	*	*	*	*	*	*	*	*	*	42	*	*	*	*	40	*	40	*	40	37.606	*	*	*	*	*	40	*	40	40	*	*	*	*	40	40	30.1431	*	*	*	*	*	*	*
hsa-miR-185-3p	*	*	*	*	*	*	*	*	37.9522	*	*	*	*	38.7383	*	42	40	36.0389	37.1143	37.9919	39.3041	39.6032	40	35.1682	40	40	*	36.0281	40	37.05	*	40	37.009	40	40	40	40	40	40	40	40	39.1804	36.8368	40	*	40	40	34.1075	40
hsa-miR-185-5p	29.1313	32.1866	29.2217	30.9625	30.9323	32.5974	30.4453	30.508	30.2496	31.2325	31.2348	29.9273	28.9995	29.4495	31.7914	42	29.5439	31.842	31.1836	28.8236	29.2367	28.9023	28.9713	33.0578	28.4927	28.6688	29.798	29.3063	30.9969	30.2451	32.664	26.6393	30.7388	29.6517	30.9543	30.24	31.7834	29.5907	30.036	27.1287	31.467	30.6781	29.9494	29.2843	28.7824	31.6841	31.8474	30.8892	30.6326
hsa-miR-186-5p	27.7176	30.7539	27.5427	28.2431	28.9446	31.3732	28.7692	29.1565	28.0979	31.1121	29.5728	28.3933	27.513	27.5654	30.3006	42	28.9388	30.7549	29.7745	26.6157	28.7952	27.2675	27.2898	31.4943	27.8515	27.8609	28.9743	28.1271	29.4671	29.1266	30.5778	25.8169	28.904	27.6609	29.3066	28.6998	29.7312	27.9123	28.1199	26.5437	30.5633	29.475	28.4681	28.026	27.6476	29.8191	29.9353	29.3232	29.2448
hsa-miR-187-3p	37.0226	*	34.6275	*	*	*	*	*	37.0233	*	*	37.9174	*	35.2453	*	42	32.576	*	*	40	36.1049	34.4803	36.2592	*	*	36.4029	36.1852	40	35.1098	40	*	36.1777	38.105	*	*	*	*	*	*	*	40	36.123	36.2132	*	40	*	*	*	37.0186
hsa-miR-187-5p	*	*	*	*	*	*	*	*	*	*	*	*	*	*	*	42	*	*	*	*	*	*	*	*	*	*	40	*	*	*	*	*	40	*	*	*	*	*	*	*	*	*	*	*	*	*	*	37.7221	*
hsa-miR-188-3p	33.8285	35.3322	34.2216	*	34.2996	36.7843	35.0838	*	35.4418	*	36.8312	36.0355	33.8225	34.8594	36.9221	42	36.7172	36.9262	35.6587	*	35.929	34.1518	33.7107	38.553	33.5484	33.4713	35.6213	34.5228	40	35.1577	35.9518	32.733	35.9103	33.6617	36.0235	34.5764	35.9991	*	34.3281	33.7337	39.048	40	34.5578	36.0486	33.8775	36.7594	35.5719	35.1529	36.8676
hsa-miR-188-5p	35.0415	36.5187	33.525	34.1216	35.3162	*	35.6737	36.8637	38.8104	*	35.9458	37.6741	34.8975	34.8403	38.0388	42	35.5319	35.8595	37.8683	33.3398	34.3007	33.5525	33.2998	36.5291	32.8596	32.4933	34.9669	34.0449	36.1875	34.2728	37.607	32.0298	34.8879	33.8759	35.1542	34.6754	34.6202	33.9373	33.9006	33.8494	36.5989	34.981	34.4981	33.869	33.5463	34.799	35.6729	34.2424	34.5534
hsa-miR-18a-3p	34.4725	*	35.2801	37.3261	36.1367	*	36.9234	*	34.6544	*	36.0647	36.0248	33.8963	35.6001	37.4234	42	36.9687	37.1296	37.9382	34.2553	36.137	35.1395	35.5193	37.5823	36.4468	35.5159	36.1333	40	37.7325	36.5317	36.9664	32.9923	36.2982	35.5501	*	36.7388	*	35.9668	40	33.5497	36.7771	36.127	*	34.763	34.9366	37.8284	*	36.5023	37.1936
hsa-miR-18a-5p	35.4778	*	34.7932	37.3672	38.0631	38.7652	*	38.2365	37.5828	37.975	*	35.5983	36.8002	35.6809	37.7502	42	37.1001	*	38.5035	34.9494	35.8805	34.9833	36.1958	39.3043	35.1342	33.9154	35.2201	35.2888	36.1746	36.3852	40	33.9684	37.2217	36.837	36.3892	35.6379	40	40	36.693	34.6016	40	37.3871	40	40	36.1225	37.0012	36.5114	40	38.1513
hsa-miR-18b-3p	*	*	*	*	*	*	*	*	*	*	*	*	*	*	*	42	*	*	*	*	*	*	*	*	*	40	*	*	*	*	*	*	*	*	*	*	*	*	*	37.5979	*	*	*	*	*	*	*	*	*
hsa-miR-18b-5p	33.9048	35.4877	33.1179	35.2912	35.1217	36.6351	35.7173	35.5069	36.7451	35.4684	34.6549	*	34.6851	36.066	34.5472	37.6471	32.8655	34.926	31.7297	32.5488	32.5189	32.4547	32.8861	32.9484	31.7627	32.6673	33.0223	33.4721	35.5621	33.049	33.821	31.8321	34.5181	33.7373	33.0845	34.543	32.0561	31.8616	34.3395	32.6577	33.8327	32.2634	32.1012	32.9112	34.0098	35.7082	36.9181	33.8032	33.7821
hsa-miR-1908	36.5595	*	35.3334	37.302	36.879	*	35.321	*	38.725	*	38.3663	35.7133	35.7594	*	38.2277	42	37.9344	*	37.6489	*	37.4777	35.594	35.0294	*	35.3578	35.8206	38.8589	35.8588	36.1348	36.273	36.0678	34.4883	*	34.9978	36.7055	*	35.8197	*	35.941	35.4266	36.0222	35.8749	35.8579	35.4908	34.9985	37.0154	*	*	*
hsa-miR-1909-3p	*	*	36.1391	36.13	*	*	*	*	*	*	*	*	*	*	*	42	*	34.7028	34.0648	*	*	33.8274	*	34.1413	*	*	34.4651	*	35.0461	*	*	*	*	34.9644	34.7307	34.9815	*	*	35.6085	*	*	*	*	*	*	*	*	34.5097	35.486
hsa-miR-190a	34.7955	36.7913	32.4934	34.4445	33.7569	36.9409	35.2835	36.5625	36.46	35.0364	33.6385	36.203	31.7327	35.9696	35.5747	42	34.7916	38.4615	35.9561	31.9983	32.99	34.6232	32.7719	36.1433	34.4211	35.693	33.8418	32.6832	32.6582	33.9282	35.6171	34.826	33.7203	34.896	33.5389	32.7008	34.729	32.9886	34.4272	34.6992	34.5006	36.2218	*	34.2161	33.8211	34.9227	36.5314	35.5614	36.4137
hsa-miR-190b	*	*	*	*	*	*	*	*	*	*	*	*	*	*	*	42	40	*	40	40	40	40	40	*	40	40	*	40	40	40	*	40	40	*	*	*	40	*	40	40	*	*	40	*	40	40	*	40	40
hsa-miR-1911-3p	*	*	*	*	*	*	*	*	*	*	*	*	*	*	*	42	*	*	*	*	*	*	*	*	*	*	40	*	*	*	*	40	*	*	40	*	*	*	*	40	*	*	*	*	*	*	*	*	*
hsa-miR-1911-5p	*	*	*	*	*	*	*	*	*	*	*	*	*	*	*	42	*	*	35.7031	*	*	39.565	*	38.8361	*	40	40	*	*	*	*	*	*	*	*	*	*	*	40	*	40	*	*	40	40	40	*	*	*
hsa-miR-1912	*	*	*	*	*	*	*	*	*	*	*	37.1634	*	*	*	42	*	*	*	32.8075	34.7192	40	40	40	*	34.5039	*	*	*	*	*	*	*	*	*	*	40	*	*	40	*	*	*	*	37.2555	*	*	40	37.5867
hsa-miR-1913	*	36.0133	*	*	37.3467	36.7547	*	36.9411	*	37.8762	37.2675	*	*	*	36.4373	37.6538	36.0986	33.9638	36.609	34.9237	34.7532	35.3349	35.5678	35.1071	35.1095	34.814	34.7975	34.049	34.9143	35.0941	35.4782	34.9403	35.1198	34.806	35.871	35.832	34.7928	*	*	36.775	36.0129	35.9949	35.82	35.5632	34.5937	*	35.8888	35.1943	35.5537
hsa-miR-191-3p	*	*	37.0909	*	39.2058	*	37.1528	*	*	38.2368	*	*	*	36.9684	*	42	*	36.7203	37.1088	37.2027	*	*	37.0748	*	37.6004	36.2638	36.979	36.2501	37.6041	37.2935	*	37.2637	*	36.5782	40	*	40	*	36.8606	36.8101	40	*	37.6876	38.1841	37.254	*	*	37.31	*
hsa-miR-1914-3p	*	*	*	*	*	*	*	*	*	*	*	*	*	*	*	42	40	40	40	*	40	40	*	*	40	37.4385	*	40	*	*	40	*	*	40	*	40	40	*	40	*	*	*	40	*	38.6957	*	*	*	*
hsa-miR-1914-5p	39.5103	*	*	*	*	*	*	*	*	*	*	*	*	*	*	42	*	*	38.6328	*	*	*	*	40	*	*	*	*	40	40	40	37.6294	*	35.6773	39.0791	35.7021	*	*	35.3816	40	*	40	40	40	40	40	40	*	*
hsa-miR-191-5p	31.2011	33.5983	30.2662	31.9369	32.6037	33.6606	32.9848	32.9227	32.539	32.0201	32.6409	32.6378	30.9147	32.619	33.5426	37.8307	32.8759	35.0248	32.8959	30.3366	31.4201	31.4752	30.8037	34.5239	31.2864	30.9306	32.0059	31.5885	31.8317	32.1834	32.8709	29.985	32.335	32.1716	32.0984	31.8039	33.0532	31.2727	31.8361	30.9129	33.2708	33.4823	32.7838	31.9782	31.513	33.7507	33.7228	33.0747	33.1583
hsa-miR-191-5p	31.5658	33.8497	30.5098	32.2603	32.2722	35.0319	33.6078	33.6551	32.6252	32.5264	32.4266	32.4956	30.7903	32.0033	33.7848	37.0108	32.4452	35.8278	33.1313	30.0495	31.7984	31.4763	30.7915	34.2541	31.1079	31.2513	32.1057	31.7519	32.0073	32.5859	34.3121	30.2732	31.8471	32.4935	32.1826	31.4646	33.8144	*	32.1015	30.8878	34.0642	32.6622	31.9265	32.5394	31.5595	33.568	34.3409	32.5612	33.3462
hsa-miR-192-3p	*	*	*	*	*	*	*	*	*	*	*	*	*	*	*	42	*	*	*	38.3466	*	*	37.0825	*	*	*	*	*	36.8395	*	*	40	*	36.3622	*	40	*	*	*	*	*	*	36.0105	*	40	*	*	*	*
hsa-miR-192-5p	32.5461	34.729	32.1763	35.4444	33.3149	35.1061	33.8901	33.9696	32.6246	33.9166	33.8896	32.0371	32.0395	32.4228	34.8491	42	33.1293	*	*	32.287	33.4551	32.0306	32.0432	35.4339	32.0106	32.5367	33.4823	32.9101	33.0809	35.1623	36.439	30.1069	34.5536	32.8498	34.8542	32.6721	35.1824	32.4335	34.1499	30.9404	35.6469	33.4472	*	32.8856	32.0903	35.9738	*	33.9154	33.8331
hsa-miR-193a-3p	33.4555	35.2149	31.6783	33.3594	35.0996	36.7356	33.9199	35.5757	35.9902	*	34.4489	35.285	32.8348	34.1312	37.0056	42	33.3448	35.0714	33.8802	30.2332	32.6099	31.0177	30.2298	35.982	31.6643	31.7965	33.1651	32.6291	33.7666	32.7183	35.271	28.7796	32.6874	31.2366	33.985	32.5146	33.1877	31.2545	32.0274	30.2291	35.0117	33.1127	*	31.5206	30.8036	33.1725	33.9356	32.641	33.521
hsa-miR-193a-5p	30.7958	33.6375	30.6895	31.5482	31.8221	34.9242	31.5213	32.5619	31.0654	34.5882	33.1108	31.2119	30.5483	30.8058	33.0982	42	32.222	33.8814	33.2431	30.1373	32.0359	31.0032	30.0794	34.4605	31.0779	31.3424	32.9433	31.9385	33.3445	32.4329	34.2611	29.3087	32.4928	30.9723	33.4774	32.587	33.089	31.6198	31.7205	29.8639	34.343	32.4688	*	31.4652	30.553	33.2262	32.7881	32.7027	33.5855
hsa-miR-193b-3p	30.2611	33.7809	29.4885	31.5421	31.2032	34.4251	31.9647	32.8023	31.6459	33.7747	32.6768	31.6478	30.1692	30.7254	32.1939	42	32.0006	33.9006	33.2814	29.7927	30.7885	31.1175	30.2553	34.4717	30.4525	29.5385	32.0859	32.1144	32.4342	31.5619	34.9185	29.425	31.9968	31.9392	32.6356	31.9979	33.0343	30.5514	30.6126	28.7244	32.8597	31.9449	31.1181	32.0019	30.9217	34.4871	32.3445	31.4597	33.1846
hsa-miR-193b-5p	37.6363	*	35.9	36.8387	36.0881	36.6964	35.5877	35.5696	36.2892	*	*	36.7157	34.8427	33.9299	34.9798	42	35.1997	36.7908	36.9114	35.511	40	35.9326	40	36.8422	35.4658	34.6282	36.3965	37.3402	*	35.2652	*	34.9095	*	*	*	*	*	*	36.0925	32.9519	*	36.7555	36.0529	36.7104	34.7893	*	36.0253	34.9149	35.3441
hsa-miR-194-3p	*	*	37.4106	*	*	*	*	*	*	*	*	*	*	*	*	42	40	*	*	40	*	*	*	*	*	*	*	*	*	*	*	*	*	*	*	*	*	*	40	*	*	*	*	40	*	*	*	*	40
hsa-miR-194-5p	34.3333	36.801	34.7597	35.7669	35.173	39.0886	35.7446	36.2835	34.8484	36.4565	35.7889	35.4437	33.7737	34.6361	36.6138	42	35.7998	37.9249	35.9785	33.5069	34.5163	34.2401	33.6995	37.3606	34.181	34.5706	35.5247	34.8582	35.8674	35.1613	37.4518	32.3018	35.9366	34.7595	36.0843	35.0506	36.7779	34.6248	34.7668	32.9131	37.4026	36.0065	35.6003	35.1921	33.992	36.5402	36.132	35.7339	36.2196
hsa-miR-195-3p	34.5557	*	35.2829	35.4438	36.2004	*	34.3202	35.9561	36.1965	*	*	34.8838	35.93	35.9383	37.0614	42	40	37.2321	*	34.4471	40	34.9404	35.2136	40	40	35.7973	36.69	40	36.7559	40	39.0901	34.5372	*	36.4059	40	36.0011	40	*	37.6703	35.1187	40	37.0872	35.4731	36.2485	35.5089	40	37.0781	40	40
hsa-miR-195-5p	26.587	31.5112	27.3634	28.7018	29.5443	32.4395	27.8476	29.4985	27.9916	30.7506	28.8305	27.3321	27.9864	27.3636	30.0208	42	30.4759	31.3224	29.95	26.2078	29.9693	27.2113	27.4328	33.2462	28.7735	29.4908	29.564	28.6439	30.1001	30.5132	32.0331	25.995	29.0378	27.9753	30.6745	29.3634	30.1166	27.9975	28.2947	27.5873	30.0706	28.9738	*	28.8783	28.5572	31.6312	30.9632	30.3336	29.8909
hsa-miR-196a-5p	36.681	*	37.5771	*	*	*	*	*	*	*	*	*	*	*	*	42	36.7652	37.3089	*	37.0877	*	*	36.9516	*	39.4743	*	38.2649	*	40	40	*	30.1711	*	37.9636	*	40	*	*	*	36.9546	40	33.4063	40	40	*	38.0099	*	38.8754	*
hsa-miR-196b-3p	*	36.642	*	*	*	*	36.6108	*	*	*	*	*	*	*	*	42	*	*	40	36.7391	*	*	37.8564	*	*	*	39.4828	36.9626	*	36.7203	*	36.7149	*	35.9702	*	*	*	35.756	40	36.737	*	*	*	40	*	36.7012	40	35.2512	36.7992
hsa-miR-196b-5p	36.669	*	36.1286	*	*	*	37.9498	*	37.2169	37.7625	*	38.1843	37.6248	34.682	*	42	*	*	*	39.0185	36.8093	*	*	*	36.8058	36.1777	38.1832	37.2999	*	*	*	36.0539	40	*	*	38.057	*	*	*	34.8211	*	*	*	35.985	37.9077	*	*	*	*
hsa-miR-1972	*	*	35.0252	*	36.6284	*	*	*	*	*	*	*	37.0288	*	*	42	*	*	40	*	*	40	*	40	*	35.4458	37.8466	*	*	38.4036	*	*	*	40	*	*	40	*	*	38.6385	*	40	*	37.2737	*	*	40	*	*
hsa-miR-197-3p	31.6584	33.0267	32.8668	33.5349	33.6753	33.0522	33.5387	32.4381	33.3074	32.0418	31.649	31.9759	32.1259	32.0182	32.4358	42	31.8184	32.8444	31.6422	30.1958	31.0363	30.6253	30.9234	36.5501	30.3129	30.427	31.214	31.4531	31.7863	31.6194	34.5104	30.1995	31.8394	30.8475	31.4421	31.597	31.8712	30.781	31.4467	30.7378	31.6442	31.0133	*	30.363	30.6061	32.6323	32.6622	31.4481	31.6219
hsa-miR-198	*	*	*	*	*	*	*	*	*	*	*	*	*	*	*	42	*	40	40	*	40	*	*	40	*	*	40	*	*	40	*	*	*	*	*	40	36.9186	*	*	*	*	*	*	40	40	*	40	*	*
hsa-miR-199a-3p	27.9249	32.4429	28.9642	30.5392	30.7065	33.2014	31.7263	31.4933	28.6356	32.2677	31.2677	29.8191	29.3044	28.2032	31.547	42	31.346	34.1945	30.6286	26.5141	30.3181	27.6039	30.8837	34.7249	29.8055	28.6052	30.8845	30.6675	32.4706	32.2696	34.5931	28.0219	31.3426	30.0228	32.0924	32.0116	31.8062	28.7686	28.0784	28.0397	31.4542	30.2098	29.8614	29.7625	28.8417	33.0151	30.6025	30.3228	30.1708
hsa-miR-199a-5p	29.6604	33.515	29.2945	31.1443	31.9152	35.7711	33.2693	31.913	31.0374	34.6715	33.8211	31.0207	30.465	29.4913	32.8125	42	32.5023	33.6865	31.739	28.0732	30.7086	28.4685	31.9376	35.7311	30.4574	29.4415	32.5309	31.4936	33.5352	32.6284	35.7625	29.2941	32.1811	30.7844	33.0103	33.3441	33.2173	29.738	28.9955	29.264	32.6083	31.0894	31.4326	30.8071	30.4261	34.4315	31.8493	31.1035	31.5683
hsa-miR-199b-5p	31.971	36.2118	31.8136	35.5813	33.9765	*	34.9482	35.7305	33.2656	35.8078	34.7857	32.5794	32.6492	31.9724	34.4218	42	34.5802	37.8335	33.9175	31.7813	33.1176	31.2771	33.4951	39.5218	32.6217	31.5402	35.1363	34.3417	35.1111	35.4604	38.1074	31.1402	35.2699	34.0982	*	34.7001	35.4671	31.7535	32.5649	31.2253	34.4976	32.7677	33.9315	33.6301	32.6271	*	36.4631	34.3214	34.744
hsa-miR-19a-3p	31.0071	33.7567	30.4301	32.1232	32.4282	34.2235	32.1306	32.2122	32.426	34.2232	32.7945	33.0998	30.7594	31.5443	33.1953	42	31.8452	32.8605	31.949	29.3029	30.2645	29.4799	29.7951	32.877	30.2455	29.7684	31.0311	30.5364	31.7509	32.1396	33.3012	28.6023	31.715	30.9149	31.5505	31.5948	32.7685	30.8459	31.1728	29.1561	33.058	32.1085	30.6772	30.2985	30.4567	31.8926	32.3474	32.2805	31.5984
hsa-miR-19b-1-5p	38.164	*	36.6298	*	*	*	37.0227	39.1558	*	*	38.1976	*	36.7442	36.8916	*	42	*	40	*	35.993	36.2339	37.4493	37.0083	*	*	37.1561	*	37.2271	*	*	*	36.7279	36.7454	*	*	38.1801	*	*	37.6939	37.6461	40	*	40	38.2351	37.3118	*	40	*	*
hsa-miR-19b-2-5p	*	*	*	*	*	*	*	*	*	*	*	*	*	*	*	42	40	40	40	40	40	40	*	40	*	38.1441	40	38.4292	40	*	40	40	40	40	40	40	*	*	40	38.2927	40	40	*	40	37.8159	*	40	40	40
hsa-miR-19b-3p	25.1666	28.2534	25.2691	26.7442	26.8895	29.2285	26.6432	26.7571	26.6971	29.0376	27.4414	27.6905	25.1773	25.7112	27.9597	38.5529	26.5887	28.6148	27.4608	24.1156	25.8089	24.7971	24.978	29.3078	25.4687	25.0456	26.314	26.1062	27.0373	26.7474	28.328	23.1345	26.4274	25.4236	26.8381	26.537	27.3089	25.8106	25.8822	23.9557	27.7358	26.9469	25.8594	25.5647	25.124	27.8286	27.6968	27.2723	26.6431
hsa-miR-200a-3p	29.8129	33.0487	29.5519	29.0888	31.1334	33.8179	30.7882	31.9938	29.7874	32.0801	31.3064	29.6845	29.5555	29.6446	32.1875	42	31.8203	33.7032	31.8409	28.5342	30.6973	29.9419	29.5197	33.6805	31.0331	31.2885	31.525	30.9794	31.2249	31.548	33.7613	28.3108	31.4782	29.8617	31.7356	31.2535	32.1665	30.3255	30.1946	29.1611	32.8586	31.5051	30.8224	30.4832	30.2002	32.2035	32.2695	31.5743	32.2319
hsa-miR-200a-5p	36.8514	*	36.7561	37.4787	*	*	37.9286	*	*	*	*	36.85	36.4947	36.976	36.8574	42	40	*	37.8792	37.6903	38.1628	37.7692	37.9326	*	40	*	36.0496	40	*	38.0265	*	35.6075	*	*	*	38.0408	*	*	36.5558	37.4841	37.1448	*	37.6236	39.5607	38.2976	37.1188	*	38.1374	40
hsa-miR-200b-3p	30.4959	34.3414	30.1273	30.7964	32.3948	35.2383	31.5102	32.5259	30.7636	32.9342	32.3842	31.1932	30.5509	30.8928	33.5008	42	32.8498	34.8789	32.3982	29.5214	31.5908	30.5986	30.5795	34.7379	31.5531	32.6808	32.254	31.5924	32.549	32.6273	34.7045	28.8199	32.0675	30.6469	32.6655	31.9504	32.9444	31.075	30.8329	30.0391	33.3229	33.0813	*	31.2872	31.0182	32.6445	33.5665	32.3573	32.7739
hsa-miR-200b-5p	34.9434	37.229	35.5744	34.2822	36.1705	37.7019	34.9267	*	35.0662	37.4032	37.8867	34.9211	35.8661	35.6931	37.5818	42	36.1561	37.9507	*	33.8391	36.745	35.0938	34.9347	*	35.4924	36.6924	38.3521	36.1854	36.6805	35.6223	*	33.9108	38.4889	35.7336	36.5166	*	*	34.0832	36.6364	34.6151	40	36.4332	36.2748	36.0199	35.6239	37.6604	37.7774	38.077	35.8634
hsa-miR-200c-3p	30.1872	34.0315	29.7213	31.3268	29.8223	33.7347	29.7491	31.5847	30.3464	33.5293	30.726	31.8537	29.5934	29.8954	33.4215	42	32.0811	31.4634	32.8988	28.8873	31.7435	29.9056	30.5446	35.2884	30.8535	31.3121	33.2698	31.6938	31.9555	33.305	32.0536	28.7449	29.7599	27.817	32.2155	31.5304	31.5738	30.0869	32.1168	28.8888	33.5432	32.837	*	30.2205	30.1787	33.1462	31.9732	32.0598	32.3578
hsa-miR-200c-5p	*	*	*	*	*	*	*	39.5693	*	*	37.2258	*	*	36.9189	*	42	*	*	*	37.3266	*	*	*	40	*	*	*	*	*	*	*	*	*	35.5492	*	33.8799	*	*	*	*	*	*	*	*	37.5735	*	*	*	*
hsa-miR-202-3p	37.2491	36.709	*	*	*	*	*	*	*	38.9478	*	*	37.7118	*	37.1021	37.0833	32.2647	*	40	*	*	36.7014	37.232	*	35.0286	34.6401	38.4449	36.6787	38.8672	37.8491	35.5702	*	*	37.1621	37.2226	38.2127	40	40	37.7717	*	40	32.6822	35.172	36.7431	37.3588	36.8094	37.3312	*	*
hsa-miR-202-5p	*	*	*	*	*	*	*	*	*	*	*	39.202	38.3647	*	*	42	40	40	40	40	40	40	40	40	40	40	40	40	40	40	40	38.1284	40	40	40	40	*	40	40	40	*	40	*	40	39.2942	40	*	40	40
hsa-miR-203a	36.8012	*	37.0617	*	39.4368	*	38.096	*	36.8243	39.5333	*	37.0798	36.0116	36.2993	*	42	40	40	39.4072	37.2705	37.3803	37.194	36.4836	40	37.3209	39.4874	40	37.8767	38.649	39.2536	40	35.1422	38.4133	36.7472	40	38.1987	38.2621	37.2213	38.2695	35.9407	39.184	39.1219	37.9876	40	37.1065	40	40	38.3632	40
hsa-miR-204-5p	27.9137	32.6603	29.9233	*	30.9777	32.7447	30.325	30.5773	29.506	31.469	29.7573	29.2029	29.664	29.0118	31.7329	42	31.0693	33.0186	30.7256	28.7949	29.5415	28.987	28.6979	32.5076	29.1211	30.902	31.1496	28.9696	29.6903	31.6063	32.6205	28.0256	29.9497	29.5509	30.6076	30.2039	30.7777	29.2762	28.9093	30.1712	30.3305	30.3469	29.1086	29.9123	28.5592	30.3866	32.6529	30.8249	29.8848
hsa-miR-2053	*	*	*	*	*	*	*	*	*	*	*	*	*	*	*	42	*	*	*	*	40	*	*	*	*	*	*	*	*	*	*	*	*	*	*	*	*	*	*	*	*	*	*	*	*	*	*	*	*
hsa-miR-205-5p	36.6964	34.4448	37.9449	30.5186	*	*	34.1565	*	*	*	*	37.6643	31.5968	36.6637	*	42	*	35.2006	*	35.4971	35.0527	35.1713	31.7307	33.0727	*	34.9531	*	36.511	*	37.1222	*	32.012	*	32.6458	36.9007	37.092	40	*	37.4191	29.0183	*	37.7946	32.6426	36.6121	34.1553	40	31.7818	38.2326	*
hsa-miR-206	*	*	*	*	*	*	*	*	*	*	*	*	*	*	*	42	40	*	*	*	*	40	*	*	*	*	*	*	*	*	*	37.1368	*	*	*	*	*	*	40	40	40	*	*	*	*	*	40	*	40
hsa-miR-208a	*	*	*	*	*	*	*	*	*	*	*	*	*	*	*	42	*	37.8931	*	*	37.8253	*	36.4363	*	*	*	*	*	*	*	*	40	*	*	*	40	*	*	*	40	*	*	36.5754	36.8156	*	*	40	*	*
hsa-miR-208b	*	*	*	*	*	*	*	*	*	*	*	*	*	*	*	42	36.3562	*	40	*	37.9185	*	*	*	40	39.4224	*	*	*	40	*	*	*	37.9068	40	40	*	*	*	*	*	*	36.9041	*	*	*	*	*	*
hsa-miR-20a-3p	*	35.865	33.6781	37.0629	34.5976	36.771	*	34.6663	35.4507	36.1611	34.1923	35.32	32.9478	*	35.8955	42	35.7488	*	40	33.9083	35.2202	37.001	35.643	*	36.2582	37.0192	36.0238	34.0039	35.2989	37.0487	*	35.4997	34.655	36.4035	35.742	34.4538	37.2202	*	35.3232	35.2706	35.694	*	35.2403	36.0674	36.4684	35.6214	*	37.1395	40
hsa-miR-20a-5p	26.8235	30.5347	26.859	27.2981	29.1825	31.6082	28.6698	28.7716	27.844	28.8754	28.9412	27.7602	27.2121	27.322	29.9887	42	29.4284	31.1237	29.768	26.6594	28.1842	27.4307	27.5618	32.4961	27.7388	27.2622	28.9186	28.3444	28.6072	29.6665	31.1203	25.5716	28.7696	27.9541	29.1693	28.696	29.9428	28.1148	28.3312	26.8407	29.7854	29.0277	28.4951	28.1637	27.509	30.5037	30.259	30.1	29.2769
hsa-miR-20b-3p	*	*	*	*	*	38.7335	*	*	*	*	*	*	*	*	*	42	*	*	*	*	*	*	*	*	*	*	*	40	*	*	*	*	40	*	*	*	*	*	*	*	*	*	*	*	*	40	*	*	*
hsa-miR-20b-5p	35.5862	*	36.9027	37.2186	*	*	*	37.2326	37.4711	35.6373	*	37.7551	36.4981	*	36.0535	42	37.607	*	36.7626	38.047	34.9507	36.2312	36.7074	*	36.4611	34.5062	36.7011	37.2935	36.8298	36.9748	40	34.0639	40	36.7975	38.3249	40	40	37.0608	38.0855	34.1508	39.1103	37.3584	*	37.8111	34.4823	40	36.9909	35.6356	37.0927
hsa-miR-210	29.0306	31.5728	28.1148	28.4431	29.8753	32.7997	29.745	31.0625	29.6591	32.2897	30.6623	30.202	28.7717	29.0374	30.9171	42	29.823	32.5531	30.8426	28.3178	30.1703	28.8994	28.171	31.8397	28.23	27.7174	29.7983	29.0879	30.9494	30.4839	31.8814	27.565	30.6559	29.5141	30.7205	30.2175	31.4606	29.2176	29.5036	28.2151	32.0406	31.002	29.8044	29.354	28.5924	31.0702	31.4743	30.9571	30.6303
hsa-miR-2110	31.6914	33.9247	32.7629	33.0363	33.3186	34.6668	32.2666	33.1042	32.6242	35.4598	32.9832	32.1541	32.6717	31.7755	34.3442	38.0128	33.8719	33.7396	33.461	31.2181	34.4681	32.2437	31.7951	35.947	31.6014	32.0677	31.5573	31.5001	33.667	32.5249	34.5304	31.0703	33.1867	31.8534	34.7309	32.5134	33.4631	*	32.2733	30.5886	34.5158	32.699	31.252	31.0877	31.7255	33.0137	34.0311	32.9547	33.2015
hsa-miR-2113	*	*	39.5807	*	*	*	*	*	*	*	*	*	*	*	*	42	40	40	*	*	40	40	40	*	*	40	*	*	40	*	*	40	*	40	40	*	40	*	*	*	*	*	*	40	*	*	*	*	*
hsa-miR-211-5p	*	*	*	*	*	*	*	*	*	*	*	*	*	*	*	42	*	*	*	40	*	*	*	*	*	*	36.0249	*	*	*	38.2014	*	*	*	*	*	40	35.5285	*	*	*	*	37.0428	*	*	*	*	*	*
hsa-miR-212-3p	34.1167	36.8067	35.9362	*	35.9156	38.4652	36.7552	36.7838	35.4968	38.2906	36.7789	36.823	36.4265	35.279	*	37.3069	40	40	37.0884	34.1083	35.5427	34.9601	35.6525	35.8071	34.8337	33.7641	*	34.8951	*	36.844	40	35.8394	40	34.5148	*	*	35.8661	39.0736	35.8219	37.2668	40	36.8222	*	40	37.181	40	*	40	36.0126
hsa-miR-21-3p	36.511	36.8371	34.1364	35.508	35.6936	39.3777	37.9736	35.5955	39.0959	38.0709	37.2735	37.931	34.9811	34.7817	36.8463	42	35.6469	36.1469	36.9757	34.037	33.5422	35.0926	33.5362	37.2857	32.9237	32.3353	34.8993	34.8624	37.3101	35.5185	37.6432	34.8839	36.489	35.9497	35.0795	35.4332	37.2005	34.4238	34.6885	33.2069	38.9901	36.7469	*	35.0011	34.0952	35.1176	36.546	34.959	35.8099
hsa-miR-214-3p	32.4462	36.8934	33.4202	34.8866	35.5664	36.8779	36.1142	35.8806	33.4799	36.8879	36.4764	34.1534	34.2189	32.778	36.0679	42	35.619	*	34.5206	30.9294	34.4416	31.8804	35.6625	36.7716	34.0863	32.7451	35.5101	35.5862	36.8783	36.6875	*	32.4977	35.6881	34.4851	36.975	35.9836	36.4008	33.5193	32.6375	32.7934	36.3747	35.1709	34.6242	34.8459	32.9371	37.2114	35.261	35.1473	35.0367
hsa-miR-214-5p	32.1532	36.4086	32.2834	33.8525	33.3189	*	35.5192	34.7606	32.3443	36.6027	34.73	34.6949	32.7294	31.8548	34.2804	42	34.9675	35.8518	34.6395	29.8799	34.3079	30.9353	34.1235	*	34.1854	31.563	34.304	33.4475	35.8293	34.9315	40	31.0946	34.4985	*	*	35.3236	36.8739	*	31.1733	31.4927	35.2516	34.6604	32.7663	33.5988	32.5565	36.6792	33.9197	33.4627	33.546
hsa-miR-215	33.4525	38.7675	33.8461	34.9061	35.5218	*	35.0131	35.6805	34.8515	35.6184	36.1794	34.0874	33.7214	33.7286	36.4217	42	35.5785	38.4846	36.3938	33.0687	34.213	34.7286	33.8133	40	33.8985	33.4787	35.7223	34.8395	36.5386	35.0766	37.9234	31.8156	35.0569	34.7989	36.035	34.722	35.6831	34.6797	34.5416	32.9954	36.9129	35.6077	35.3202	34.6586	33.7359	36.9232	37.0361	36.0748	35.7955
hsa-miR-21-5p	23.221	24.7114	22.5268	24.1216	23.171	25.4857	24.7798	23.8633	23.3234	25.4864	24.6363	23.4622	22.8884	22.2572	24.6797	37.8046	22.9858	24.5749	23.974	21.8384	22.4804	22.5838	22.1195	26.1772	21.2915	21.1714	22.7976	22.7276	24.8871	23.524	25.8242	22.3062	24.2728	23.6751	23.7866	23.0862	25.2265	22.4788	22.6631	21.5661	24.9118	23.8337	22.5642	22.8055	22.597	24.0987	24.5232	23.2951	23.1418
hsa-miR-216a-5p	35.7244	*	*	*	*	*	*	*	*	*	*	36.2645	*	38.6899	39.0087	42	39.2364	40	40	35.0408	40	35.4948	36.5449	40	37.6199	40	40	40	40	40	40	36.8612	39.0902	37.0582	40	40	40	38.6073	39.2524	37.1138	40	40	*	37.4069	39.4411	38.93	40	38.6775	40
hsa-miR-216b	*	*	38.9646	*	*	*	*	*	*	*	*	*	*	*	*	42	40	*	*	40	*	33.7468	*	*	34.04	*	40	*	*	*	*	*	40	40	*	*	*	*	*	*	40	40	*	*	*	*	*	*	35.927
hsa-miR-217	*	*	38.6612	37.4704	*	37.2216	*	*	*	*	*	35.8244	*	*	*	42	*	*	37.2884	34.7664	36.6029	34.8745	*	*	*	*	*	*	*	37.7398	*	40	*	*	*	*	*	*	*	*	*	40	37.3083	*	*	37.1454	*	*	37.2626
hsa-miR-218-1-3p	*	*	*	*	*	*	*	*	*	*	*	*	*	*	*	42	40	40	38.4597	40	39.2933	40	40	40	38.1319	40	39.124	40	40	38.2877	40	38.6161	40	40	40	40	37.4356	*	40	40	40	40	38.8704	38.1311	40	40	40	40	40
hsa-miR-218-5p	27.9377	31.8709	28.5602	28.9563	30.5074	32.7436	29.8706	30.1308	28.9004	32.049	30.4766	28.3047	28.5974	28.4282	31.4679	42	30.9561	31.8577	30.6422	27.1771	29.6522	28.1044	28.7947	32.908	29.0802	29.9158	29.8986	29.5589	30.6693	30.5697	31.9269	26.6762	29.9791	28.5916	31.0995	30.2047	30.8078	29.3148	28.7938	27.3368	31.0326	30.2546	29.3627	29.2947	28.525	31.0205	31.1967	30.9872	30.0369
hsa-miR-219-1-3p	*	*	*	*	*	*	*	*	*	*	*	*	*	*	*	42	*	40	*	*	*	*	*	*	40	*	*	*	*	40	*	*	40	*	*	*	*	*	*	*	*	*	*	*	40	*	*	*	*
hsa-miR-219-2-3p	*	*	*	*	*	*	*	*	*	*	*	*	*	*	*	42	*	*	*	*	40	40	*	*	*	*	*	*	*	40	40	40	*	32.8324	*	*	*	*	*	40	36.8295	*	*	40	*	40	*	*	40
hsa-miR-219-5p	36.2374	36.9687	34.1014	34.7137	35.6177	37.7394	36.0976	*	36.0991	37.1729	35.6288	35.987	34.1844	36.0976	*	42	35.851	40	35.7476	32.7458	36.2083	35.628	33.7594	*	34.6802	35.9285	35.6288	35.595	35.4691	37.0235	35.9857	32.2399	35.6071	35.0699	36.9769	36.2772	36.1793	34.943	34.922	34.1426	*	36.4067	36.835	35.0098	34.5531	36.868	37.0561	40	34.8607
hsa-miR-221-3p	27.4706	30.0078	27.1098	27.0766	28.795	31.4262	27.8592	28.7721	27.7438	30.7036	29.4487	27.7471	27.1613	26.9971	29.6129	42	28.9453	30.1563	29.5062	26.3307	28.4378	27.2698	26.9029	31.4781	27.054	26.7234	28.8013	27.734	29.5939	28.8487	30.2547	25.6047	28.4936	26.9741	29.589	28.7748	29.0861	27.6034	27.9913	26.5464	30.0197	28.9048	27.7489	27.3268	27.0057	29.2162	29.3181	28.8842	29.0691
hsa-miR-221-5p	34.4842	*	35.069	38.1525	36.51	36.8297	35.1493	35.6269	35.5697	*	37.0378	35.9162	33.1113	33.9526	37.2256	42	36.8691	37.8576	36.5967	33.8153	35.0493	34.1458	33.9558	*	35.6558	34.514	35.7564	35.0158	36.8144	35.6859	35.9357	33.5328	34.8388	34.182	36.5079	36.701	36.1391	34.7729	34.5781	34.3614	40	36.5455	*	34.992	34.0985	36.0098	39.3649	35.8405	37.4534
hsa-miR-222-3p	26.4909	29.3406	26.603	27.8277	28.0147	30.2508	26.9873	27.896	26.8378	29.5361	28.2866	27.3292	26.121	26.1447	28.7369	42	28.2131	29.6387	28.9418	25.5472	27.8804	26.3515	26.2208	31.0404	26.8831	26.2819	28.2301	27.2933	28.1877	28.1109	29.359	24.6667	27.6605	26.2714	28.4495	27.7879	28.2647	27.0012	27.2968	25.8114	29.2896	28.0078	*	26.7358	26.1404	28.7704	29.0981	28.1473	28.1765
hsa-miR-222-5p	*	*	37.7513	*	*	*	*	*	*	*	*	*	*	37.6371	*	42	*	*	*	*	*	40	*	*	*	*	*	*	*	*	*	*	*	*	*	37.1339	*	*	*	*	*	*	*	*	*	*	*	*	*
hsa-miR-223-3p	28.309	30.6232	28.143	30.6628	30.1958	32.7996	30.1088	29.7378	28.8259	29.929	30.804	28.8564	28.7209	27.9536	30.7281	42	28.7551	30.7424	29.2588	27.555	26.9902	27.9999	27.513	33.4494	25.8384	23.4718	28.0306	27.8681	29.9946	28.8091	30.117	26.4879	29.762	28.0221	28.6503	28.5911	31.1423	28.5439	29.6484	26.8674	28.996	28.9467	*	28.2333	27.9663	31.1329	31.6243	29.8341	27.8673
hsa-miR-223-5p	34.6314	36.5921	36.7838	*	36.7623	36.8773	35.3164	35.6288	34.7654	35.5855	*	36.7283	35.1113	35.0807	35.1537	42	35.9373	35.9946	36.0651	35.2249	34.2887	35.5204	34.0851	40	33.7132	31.0793	36.1875	34.5686	36.5913	35.7139	38.196	34.1732	36.0429	*	34.9883	35.9971	36.8191	*	35.7507	33.922	*	35.2611	36.0404	34.6407	34.7432	35.9953	36.2181	35.7864	34.9355
hsa-miR-22-3p	28.8214	29.8633	26.5374	28.5381	27.8997	32.084	30.1917	29.5532	28.1801	30.9893	30.338	28.0604	27.1151	27.2757	29.3483	42	28.5154	30.3291	29.7448	25.9584	27.7241	26.8817	26.3134	30.9958	27.0789	26.8838	29.0841	28.3428	29.5387	28.081	31.1063	26.0615	28.8953	27.9072	29.2351	28.5527	29.9079	27.5948	27.767	26.1044	31.715	29.0499	*	27.8442	27.2342	29.0393	29.6398	28.4783	30.1452
hsa-miR-224-3p	31.4613	35.4788	31.9984	33.0812	33.1763	35.0711	32.6127	33.4725	32.2616	33.868	33.1915	31.721	32.0686	31.3112	33.1678	42	34.1198	35.1236	34.9759	31.1088	*	32.2292	31.9222	35.4732	31.9378	31.7829	33.5024	32.498	33.8895	32.8335	35.1128	30.6468	33.1183	*	33.976	33.1933	34.2911	*	32.3198	31.3335	33.6903	34.7312	33.0506	32.8226	31.8807	34.5048	33.346	33.5693	33.8839
hsa-miR-224-5p	34.2793	38.1835	34.778	35.7265	36.6408	*	35.6266	36.0896	35.0217	36.7278	36.501	35.2199	34.9559	34.0248	35.7128	42	37.2219	37.1794	37.0121	34.0204	36.4762	34.6258	34.8928	40	35.2397	35.471	35.88	37.0125	36.6221	36.8704	38.3051	33.5207	36.4379	35.7531	37.3692	35.7696	37.1615	35.2546	35.5691	34.1715	37.8644	36.4654	35.9519	36.2201	34.8338	37.1899	36.6676	36.6567	38.148
hsa-miR-22-5p	29.7904	32.2625	28.4885	28.9777	30.1015	33.4799	31.9098	31.0729	29.7443	31.9598	31.7343	29.6616	28.6763	28.8604	31.2078	42	30.5205	31.7574	31.1825	28.1112	29.429	28.9492	28.541	33.8533	29.063	28.9999	30.3552	29.7017	31.1052	29.9391	32.5892	27.9331	30.8672	29.7358	30.6169	30.2777	31.5273	29.4585	29.6214	28.7462	32.343	30.6333	29.6173	29.4788	29.2757	30.8447	31.1354	30.4576	30.7641
hsa-miR-23a-3p	25.6221	28.1219	25.3382	26.125	27.0076	29.1606	27.1694	27.0262	25.9152	28.4651	27.6093	25.9472	25.7878	25.5743	27.8576	42	26.8044	28.5798	27.4916	24.4329	26.1838	25.2523	25.3102	29.956	24.7075	24.8495	26.2916	25.7114	27.6151	26.8137	28.6628	24.5099	26.888	25.6981	26.9827	26.6253	27.8555	25.8855	26.0523	24.7259	27.6857	26.7019	25.9879	25.5253	25.3015	27.6684	28.15	26.8993	26.6657
hsa-miR-23a-5p	35.9179	*	36.6311	36.9417	37.9681	*	35.7638	36.4427	35.2555	36.4426	*	37.4179	*	35.6517	*	42	36.2905	36.9678	40	35.2707	40	36.6562	36.4133	*	40	*	40	36.5181	40	40	40	35.8789	37.7262	36.288	40	*	39.0837	*	37.7778	35.7886	36.846	40	35.965	36.1433	37.1797	37.257	*	39.452	37.4015
hsa-miR-23b-3p	26.5995	29.559	25.9865	27.1005	27.9286	30.0802	28.2182	28.3223	26.8683	28.1433	27.6819	26.7189	26.0266	26.665	28.8459	42	28.5277	29.7394	28.4717	25.27	27.184	26.5085	26.002	30.6482	26.7517	27.6608	27.7415	26.8816	27.3334	27.8805	29.4669	25.1585	27.237	26.7327	28.1113	27.1203	28.7888	26.9976	27.1188	26.0208	28.9198	28.3062	27.5456	27.0673	26.6171	28.6231	29.7617	28.5361	28.282
hsa-miR-23b-5p	33.0496	36.1142	34.429	36.0204	36.8917	36.398	35.1613	35.923	34.6809	*	35.2196	34.1097	33.6563	34.4569	36.2382	42	37.4292	40	34.9961	33.4379	36.1396	34.3131	34.0901	*	36.2272	35.1153	37.3582	33.8748	36.6055	35.2404	37.9229	33.2019	35.7306	34.4406	40	34.6784	35.62	*	35.0557	33.4929	35.8854	35.5614	35.5033	33.9605	35.252	36.7199	35.3156	36.9241	36.6604
hsa-miR-24-1-5p	34.7677	36.7996	33.5117	36.6885	35.7711	*	36.7516	*	35.7438	35.889	34.2063	34.7157	33.8796	35.5758	*	42	37.1562	36.2691	40	34.69	35.4596	36.0727	33.1847	40	34.9627	36.2527	35.1363	34.234	37.7953	37.159	*	34.2606	35.0958	*	35.9096	34.7013	35.6277	*	37.2513	34.2239	35.9476	37.2802	36.419	36.9744	34.3382	36.2148	*	37.4171	37.3296
hsa-miR-24-2-5p	34.7516	35.7776	33.5107	35.2315	34.7463	39.0767	34.5965	35.6827	34.4522	36.148	*	34.8762	34.2127	34.2694	37.4821	42	34.8672	38.246	35.7036	33.0709	34.3146	34.0729	33.6521	36.6908	33.6085	34.0622	34.7491	34.6277	35.9289	36.18	36.7349	33.7896	38.7758	34.5267	35.1884	36.7852	35.3153	35.0425	35.8703	34.049	35.0686	36.1795	35.6883	34.546	35.0605	34.9636	*	36.4231	35.0286
hsa-miR-24-3p	24.9641	27.8178	24.9551	25.1446	26.8145	29.2589	26.686	26.9725	25.2366	27.5882	27.0996	25.2502	25.1585	24.8646	27.3006	38.0597	26.9421	28.4518	27.1527	23.9123	25.9814	24.88	24.8999	29.7856	24.8207	24.913	26.2044	25.6786	26.8151	26.6799	28.665	23.7526	26.2591	25.0768	26.9543	26.2165	27.4604	25.719	25.6238	24.4266	27.5791	26.5031	25.7941	25.4691	24.9749	27.2415	27.883	26.7564	26.6199
hsa-miR-25-3p	29.1208	33.0837	28.9581	29.5948	31.2162	33.7224	30.6041	31.2056	29.887	31.5534	31.8731	30.186	29.3241	29.7128	32.0546	42	30.7793	32.9425	32.5617	28.9237	30.3214	29.4816	29.5814	34.1747	30.1248	29.6848	31.2422	30.733	31.7726	31.5981	33.593	27.5772	31.2504	30.3206	31.7682	31.1868	32.6941	30.4747	30.7663	27.9585	33.1064	31.5319	30.776	30.2746	29.7995	32.8906	32.6985	32.2193	31.9359
hsa-miR-25-5p	35.7983	*	37.0168	37.1745	*	38.1769	36.7554	*	35.9721	*	36.629	36.1909	35.6302	39.4269	*	42	36.5643	*	36.1684	35.2174	36.7372	37.5778	38.62	*	37.7177	40	36.7395	35.3138	*	*	40	36.3901	*	40	40	40	38.9521	38.909	40	36.2143	36.8403	36.7188	40	37.1782	40	40	37.3866	37.6967	40
hsa-miR-26a-1-3p	*	*	38.8165	39.1697	*	*	*	38.6606	37.3598	38.1721	*	37.4626	36.8282	35.8971	*	42	*	*	*	36.8631	*	37.4605	*	*	*	*	*	*	40	*	*	36.5219	*	34.0939	37.4595	37.3152	*	*	*	36.5743	*	*	*	40	*	37.763	*	*	*
hsa-miR-26a-2-3p	39.1376	*	37.4579	39.5124	*	*	38.4525	*	37.6039	*	*	38.5581	38.1015	37.781	*	42	40	40	40	36.9693	40	40	37.4302	*	40	40	40	40	40	*	40	36.199	38.6431	37.9459	40	40	40	40	40	38.087	39.2535	40	40	38.0361	38.5496	40	40	40	40
hsa-miR-26a-5p	29.2612	30.5493	27.3182	*	28.6901	30.8709	30.2007	29.9921	28.844	28.9935	28.1508	29.6651	26.6851	30.0537	30.3293	42	29.8113	31.0399	30.0161	26.9195	27.9143	29.0489	27.4856	32.0924	28.6557	30.748	28.8745	27.5837	27.2984	28.9203	29.7408	28.6541	27.5325	29.4667	28.448	27.5549	29.8699	27.6399	28.4693	29.0345	29.8372	31.7543	29.651	29.185	28.2693	28.685	31.3559	29.9252	31.0187
hsa-miR-26b-3p	34.5514	36.951	35.3146	34.96	36.9192	*	36.091	35.1854	34.6014	37.268	36.7973	34.9205	35.0458	35.5739	39.3926	42	36.665	39.2581	36.5887	33.4628	35.438	34.9359	34.7304	40	34.5321	34.5014	35.8848	36.7531	37.1965	37.0602	37.805	32.7696	35.9136	34.419	37.1474	35.2634	36.9701	*	35.585	34.0466	37.7098	37.1076	35.1636	35.4745	34.7319	36.5747	36.9615	35.894	35.9614
hsa-miR-26b-5p	30.6781	33.1735	28.9257	31.0636	31.189	33.4345	32.4993	32.2205	31.0169	30.5195	30.8521	31.3468	29.2052	31.6686	32.1169	42	32.035	33.429	31.9179	29.0018	30.0679	30.4925	29.604	35.8325	30.773	31.4393	31.0904	29.9757	29.8342	31.3375	32.2252	29.6603	30.0691	31.2279	30.6668	29.89	32.177	30.1123	30.5655	30.8333	32.4694	32.5329	31.6539	30.9114	30.5463	31.483	34.0844	32.0439	32.4682
hsa-miR-27a-3p	25.7144	28.5412	25.7038	*	27.2088	29.4489	27.0337	27.0719	26.1786	29.4668	27.6612	26.3891	25.7754	25.9605	28.0304	42	27.6163	28.6827	27.4795	24.5199	26.1345	25.473	25.4368	31.3184	25.0326	25.5448	26.4896	25.6848	27.2756	27.4427	28.9592	24.1403	26.77	25.5353	27.2279	26.1264	27.7279	25.9764	26.0965	25.4737	27.5424	26.8768	25.857	25.6302	25.5063	27.7269	28.0926	27.3296	26.6956
hsa-miR-27b-3p	24.8218	28.2887	24.9597	25.8035	26.9132	29.2293	26.3145	27.0377	25.3194	27.7421	26.8199	25.1737	25.1511	25.6467	27.4902	38.0449	27.3186	28.545	26.9617	23.9697	26.2684	25.0103	24.7965	30.5575	25.5913	26.497	26.6864	25.6235	26.6828	26.9244	28.5794	23.1184	26.2176	24.8252	27.0848	25.8995	27.0758	25.5383	25.758	24.836	27.6607	26.6414	*	25.6724	24.9869	27.5111	27.7471	27.0739	26.7212
hsa-miR-27b-5p	35.7322	38.388	35.8699	36.5837	36.6509	*	36.406	38.2018	36.8001	*	*	35.9195	35.5403	38.0552	*	42	38.2562	40	38.1987	34.5622	36.0549	36.2564	35.6296	40	37.6991	36.7186	40	37.0047	38.8623	39.1701	*	35.5432	37.7097	36.6447	37.1079	35.7089	40	36.4321	35.9142	35.1674	38.4624	37.8297	38.3568	36.8819	35.6872	40	40	38.2063	36.7204
hsa-miR-28-3p	30.1436	33.3067	29.8346	29.8646	31.7113	34.2856	30.9982	31.2674	30.1732	32.6231	31.7244	30.1822	30.1743	29.8921	33.5472	42	31.6624	33.6555	32.3058	28.7802	30.9916	30.0041	29.7232	33.6247	30.0125	29.9519	31.4356	30.8469	31.8397	31.814	33.1279	28.2396	31.571	30.0141	32.1822	31.5624	32.9035	30.188	30.6623	28.8013	32.9089	31.9436	30.94	30.4294	29.9923	31.9064	32.7817	31.4312	31.8404
hsa-miR-28-5p	32.7282	36.7338	31.5637	32.8899	32.8554	36.1427	34.8933	34.1866	33.9235	33.8128	33.5139	33.2507	31.8996	34.2432	34.7681	42	34.9279	35.4936	34.6331	31.7394	32.7881	33.1905	31.9912	40	32.5854	33.0464	33.474	33.1521	33.7732	34.1854	38.6367	32.0479	33.4246	33.4773	34.2623	32.7123	37.3739	32.8664	33.4706	32.5387	34.8038	35.8159	33.6131	33.9313	33.2758	34.1344	36.1638	35.3161	35.1361
hsa-miR-296-3p	*	39.9662	36.4745	35.0195	36.6825	*	35.3221	36.4819	36.4689	*	*	38.5502	35.6694	*	*	42	*	36.6078	40	34.2577	*	34.983	38.2842	*	40	40	*	36.4175	40	*	*	35.4689	36.593	*	*	37.7746	36.297	*	38.8402	34.1483	*	35.3476	36.5366	35.4589	37.7324	*	35.479	36.5172	40
hsa-miR-296-5p	32.935	35.4712	33.3218	34.5519	34.4883	37.6885	34.7227	34.5581	35.6358	*	33.826	34.4535	34.2599	33.3438	34.478	42	35.2245	34.262	34.4443	31.0714	34.0795	32.7032	32.8451	*	32.7401	33.3405	33.0934	32.9519	33.9557	34.054	36.6161	31.0045	33.4719	31.9712	35.0876	33.7228	34.4601	32.4915	33.1095	32.0483	35.1913	33.755	*	32.5298	33.0188	34.2326	33.827	32.8327	33.245
hsa-miR-297	*	*	37.6412	*	*	*	*	*	*	*	*	*	*	*	*	42	36.8677	37.2302	36.7335	*	36.8497	36.7496	36.8894	36.9265	36.8491	37.2559	36.6117	36.8691	37.204	37.1751	36.8319	37.3173	37.2262	37.108	37.0032	36.78	36.9372	37.4879	37.1	37.7923	37.0719	36.9091	37.2244	37.3892	37.3891	36.8303	37.3741	36.8512	37.3428
hsa-miR-298	*	*	*	*	*	*	*	*	*	*	*	*	*	*	*	42	*	*	*	*	*	31.5683	31.0435	*	*	31.4715	*	37.4323	*	32.7458	*	29.8486	*	*	*	*	*	*	*	*	*	*	*	*	*	*	*	*	*
hsa-miR-299-3p	*	*	*	*	*	*	*	*	*	*	*	*	38.4021	*	*	42	40	*	34.9362	38.8314	40	38.4442	*	39.5751	38.5079	36.408	*	40	*	*	*	*	*	*	38.6641	*	*	39.1351	38.9323	*	*	38.6276	*	*	40	*	38.3892	*	38.767
hsa-miR-299-5p	*	*	35.8595	*	*	*	*	*	*	*	*	*	*	*	*	42	*	*	*	39.5485	36.6965	38.742	*	*	40	39.4447	*	*	40	*	*	40	*	*	40	*	*	*	38.0494	37.9932	40	40	*	*	39.2717	*	39.411	*	36.8974
hsa-miR-29a-3p	25.7824	28.7728	25.7	26.7092	27.7237	30.1311	27.1133	27.3356	26.1052	29.0125	27.9381	25.945	25.6905	25.4377	28.2249	42	27.7959	29.4717	27.7804	24.3443	27.0667	25.0931	25.3194	30.5398	26.0297	26.6963	27.0885	26.7737	28.1492	27.6173	29.7266	24.0216	27.2252	25.8783	28.0843	27.3347	28.0409	26.2219	26.0356	24.852	29.0801	27.4667	*	26.1778	25.7129	28.0646	28.1124	27.5633	27.6564
hsa-miR-29a-5p	31.655	33.8673	30.1936	31.5526	31.8174	34.874	32.7297	33.1579	31.9085	33.8013	32.4347	31.4505	30.7414	31.5387	34.4961	42	32.5927	34.8941	33.2453	30.1983	32.6055	31.284	30.6784	34.1461	31.4137	31.8293	32.0395	31.505	32.5105	32.7058	34.5424	29.6523	32.712	31.5013	32.4148	32.5559	33.6888	*	31.6546	30.4203	33.7438	33.0965	33.1033	32.0451	31.3369	33.7037	34.959	33.5747	33.788
hsa-miR-29b-1-5p	32.9644	34.4627	34.2692	34.2218	34.165	35.2275	34.0106	35.5254	33.9547	35.7764	34.5923	33.6978	33.7964	33.4919	34.6304	42	33.8131	34.9515	35.0823	32.5873	34.7688	33.4581	32.6319	36.0178	33.538	34.1392	33.954	33.6659	34.24	34.7241	37.8781	33.0425	35.0737	*	34.4611	34.6224	37.7944	*	33.3339	32.9691	35.545	33.8628	33.0946	33.422	34.0155	35.8998	34.8184	34.5376	34.2033
hsa-miR-29b-2-5p	31.9265	36.0146	32.5863	32.74	33.1459	*	33.3008	34.1129	32.6251	34.7749	34.237	32.2136	32.3341	32.0689	34.6463	42	35.2724	35.1546	33.6812	31.609	35.2467	32.5795	31.9749	36.8875	33.8442	33.884	33.8353	34.0358	35.2689	34.0385	37.1543	31.2704	33.501	33.0739	34.1812	34.0824	33.738	34.19	32.8733	32.0289	34.6153	33.7549	33.3287	33.859	32.8614	34.6394	35.5467	35.7442	34.0403
hsa-miR-29b-3p	27.9505	31.5283	27.4726	28.9468	30.5395	32.5663	30.0606	30.0376	29.0538	31.4388	30.0916	28.4413	27.9578	27.9583	31.0901	42	30.1813	32.1341	30.3518	26.8059	29.2086	27.7287	27.1783	32.9871	28.3146	29.4768	29.5631	29.4955	30.0722	29.709	31.6808	25.8702	29.5695	28.0868	30.5301	29.4792	30.6159	28.6434	28.53	26.85	31.0646	29.7983	29.1106	28.942	27.9671	30.8185	31.1709	30.6189	29.9221
hsa-miR-29c-3p	25.1829	28.2701	25.1424	26.0427	27.4195	29.7267	26.5072	26.7729	25.7094	28.6639	27.1899	25.3388	25.2514	25.0305	27.9056	39.2253	27.0198	28.6384	27.1676	23.9588	26.4778	24.5088	24.5151	29.8875	25.4794	26.184	26.2391	26.1105	27.4857	26.9718	28.9407	23.2407	26.5001	25.2146	27.5492	26.5833	27.1117	25.5132	25.5513	24.1853	28.2292	26.6486	*	25.4321	25.0799	27.3076	27.6145	26.9513	26.944
hsa-miR-29c-5p	31.6222	34.7928	32.014	32.2091	33.6907	35.8396	32.837	32.9771	33.9258	35.4485	33.5865	32.7517	32.1723	31.9374	35.6231	42	33.6004	34.6378	33.8528	30.8518	32.8812	31.0949	30.9721	35.4354	31.6426	31.9846	32.3534	32.2276	33.5698	33.752	34.4355	29.9254	33.1123	31.6974	33.8765	33.3364	33.4893	32.1406	31.8423	30.8357	34.7002	32.982	32.284	31.8484	31.8097	33.6205	34.2858	33.4436	33.4438
hsa-miR-300	36.8937	*	36.2094	35.7752	37.97	36.8984	*	37.0309	35.8473	36.8046	*	*	*	35.6888	36.4257	35.6069	36.1605	34.6005	35.9668	35.6578	35.6528	33.9117	35.6499	34.4703	35.8331	36.4618	34.0411	35.4598	*	35.1072	36.7503	37.1203	36.1572	36.7906	37.3194	35.899	34.0949	*	34.9952	39.0802	36.5555	35.291	35.1254	35.9442	40	35.3297	35.8358	34.3587	33.093
hsa-miR-301a-3p	34.6146	37.296	34.0847	34.8046	35.8367	*	34.7321	35.2755	35.0813	34.5592	35.5565	34.626	33.5061	36.9723	36.1106	42	35.5293	36.0075	34.753	33.2576	33.8391	33.841	33.5537	36.7963	33.457	33.9982	34.2544	34.6957	33.6638	35.5067	35.9632	32.5856	35.0443	33.8506	34.1482	34.7136	35.5074	34.0317	35.7835	33.7056	32.854	34.8789	*	33.9218	34.1894	34.0755	37.2693	34.5231	37.7726
hsa-miR-301b	*	*	38.4169	*	*	*	37.389	*	*	*	*	*	*	*	*	42	*	*	*	40	40	40	36.619	*	37.3996	37.2902	*	*	37.5796	*	*	40	*	*	*	*	*	*	*	40	*	*	40	*	37.7071	*	*	*	*
hsa-miR-302a-3p	*	*	*	*	*	*	*	*	*	*	*	*	*	*	*	42	40	37.5763	40	40	40	40	40	40	40	40	40	37.2754	40	40	38.9156	39.4076	40	40	40	40	40	40	40	40	40	40	*	40	40	40	40	40	40
hsa-miR-302a-5p	*	*	*	*	*	*	*	*	*	*	*	*	*	*	*	42	*	*	40	*	*	*	*	*	*	40	*	*	40	*	*	*	*	*	*	*	*	*	*	*	*	*	40	*	*	*	*	*	*
hsa-miR-302b-3p	*	36.959	*	*	*	*	*	*	*	*	*	*	*	*	*	42	*	40	*	*	*	39.5213	38.0158	37.3809	38.1445	*	*	38.7577	*	*	*	*	*	*	*	*	*	*	*	37.5944	40	*	37.1465	40	*	*	37.3568	*	40
hsa-miR-302c-3p	*	*	*	*	*	*	*	*	*	*	*	*	*	*	*	42	*	40	*	32.1835	*	*	*	*	*	31.5244	*	*	*	31.9254	*	*	*	*	*	*	*	*	40	34.3747	*	34.6219	*	*	35.1671	*	*	*	*
hsa-miR-302c-5p	*	36.702	36.9264	*	*	*	*	*	*	*	*	*	*	*	37.2904	42	36.4418	40	40	37.1694	40	36.2146	36.6077	36.7823	35.51	36.6373	40	38.1102	40	40	40	37.3447	40	37.7661	*	40	40	36.7133	40	40	40	36.8662	40	40	36.9051	40	40	36.9167	36.034
hsa-miR-302d-3p	*	*	*	*	*	*	*	*	*	*	*	*	*	*	*	42	*	*	*	*	*	*	*	*	40	*	*	40	*	*	*	40	*	*	*	*	*	*	*	*	*	36.8257	*	*	*	37.8262	*	*	*
hsa-miR-302d-5p	*	*	*	*	*	*	*	*	*	*	*	*	*	*	*	38.2542	40	40	40	40	40	40	*	40	40	40	39.4665	40	40	40	40	40	*	40	40	37.5725	40	40	40	40	40	40	*	40	40	39.0484	*	40	40
hsa-miR-302e	*	*	*	*	*	*	*	*	*	*	*	*	*	*	*	42	*	*	*	*	*	*	*	*	40	*	*	*	*	*	*	*	*	*	*	*	*	*	*	*	*	*	*	*	*	*	*	*	*
hsa-miR-30a-3p	31.6709	35.9874	31.5205	32.0385	33.6393	35.9197	32.6325	33.8437	32.0307	33.0805	33.5738	31.8749	31.6339	31.7795	34.9524	42	33.4372	36.6468	33.0994	30.7215	32.5827	32.1056	31.4208	36.0906	32.0126	33.5402	33.1628	32.4845	32.7502	33.5909	35.0563	29.8297	32.9548	*	33.5034	32.5075	34.4868	*	32.4727	31.6124	33.8966	33.054	33.1158	32.7387	31.8751	33.9215	34.5453	33.9355	33.8309
hsa-miR-30a-5p	29.967	32.8352	30.0619	30.8863	31.5409	34.5231	30.6965	31.2174	29.5178	33.609	31.5604	30.0838	29.6027	29.4429	31.679	42	31.2151	32.0592	30.8652	28.1531	30.3368	28.9777	28.832	33.4821	29.6288	31.0122	30.7726	29.65	31.3018	30.7786	32.7935	27.5707	30.088	29.13	31.3348	30.1842	31.4155	29.621	29.8567	28.6735	31.8144	30.572	29.7794	29.3476	29.0146	31.2914	31.7198	30.8059	31.6453
hsa-miR-30b-3p	*	*	36.1687	36.0146	*	*	*	35.8281	36.9612	*	*	*	38.3877	*	*	42	34.5611	34.3023	37.1164	34.8807	36.1939	34.5621	34.8673	36.1956	35.3146	40	35.2086	36.863	*	37.8492	36.0901	37.4492	36.8528	39.5595	36.5831	36.1179	34.7644	34.1056	35.7008	36.6528	40	38.7922	*	34.9717	34.4907	36.7244	37.6045	35.1823	37.7247
hsa-miR-30b-5p	28.7896	30.7291	26.8627	29.4722	28.7032	31.2351	30.4342	30.1497	29.1403	28.9555	28.6609	29.7212	26.9026	29.2674	30.5698	42	29.7825	31.2173	30.2277	26.819	28.0399	28.7191	27.3424	32.4603	28.2338	29.8353	29.0469	27.9908	27.7522	28.9488	30.6415	27.541	28.0257	29.0192	28.5691	27.7372	30.0311	27.9152	28.5127	28.5956	29.935	30.3343	29.2565	28.9464	28.1456	29.067	31.2988	29.904	30.5952
hsa-miR-30c-1-3p	*	*	*	*	*	*	*	*	*	*	*	*	36.598	*	*	42	*	*	*	*	*	*	36.6322	*	*	36.9056	37.3588	37.6002	*	*	*	37.6174	40	*	37.735	37.5091	*	*	*	37.8317	*	*	37.1993	*	*	37.3417	37.4107	*	*
hsa-miR-30c-2-3p	*	*	38.6935	*	*	*	*	*	*	*	*	*	*	*	*	42	40	*	*	*	40	*	40	*	*	*	40	40	40	38.2045	*	38.1103	40	*	*	*	*	*	*	*	40	*	40	*	*	*	40	*	*
hsa-miR-30c-5p	28.4886	31.048	27.2192	29.0031	28.9315	31.233	29.7319	29.8596	28.8604	29.1045	28.9374	28.9182	27.5531	29.0053	30.5036	42	29.8302	31.5334	30.0514	26.9388	28.4355	28.2061	27.5037	32.0661	28.2163	29.4374	29.1618	28.4368	28.5191	29.2036	30.6196	26.9352	28.4278	28.5192	28.9329	28.2918	30.2201	28.1982	28.6504	28.1196	30.4439	29.9344	29.217	28.907	28.0769	29.8932	30.8634	30.1461	30.2883
hsa-miR-30d-3p	33.7975	*	34.4852	34.2626	35.1473	*	35.5173	35.7537	34.7841	36.7144	36.0141	34.2705	33.6274	34.2972	36.4054	42	35.7458	36.5169	37.1965	33.095	34.934	33.7885	33.6082	*	34.1302	35.2721	36.0982	34.5716	35.2844	35.0016	40	32.1453	35.6232	34.0897	35.6881	34.6834	36.656	*	34.9053	33.2011	36.4859	36.7847	35.4315	34.6728	33.9091	36.6192	35.8409	36.7243	35.313
hsa-miR-30d-5p	30.4361	33.1507	30.4875	32.4956	31.5461	34.5173	31.923	32.425	30.8005	33.5961	31.8331	31.1039	30.2514	30.7024	33.1783	42	31.9656	33.4261	31.5173	29.5221	31.0583	29.9776	29.8423	34.9109	30.1622	30.538	31.3074	30.6757	31.7679	32.0998	33.8237	28.8022	31.2571	30.5657	31.963	31.5786	32.5585	30.6623	31.5176	30.6954	33.0332	32.276	30.9017	30.5149	30.585	32.0308	33.0128	32.0474	32.2718
hsa-miR-30e-3p	31.2288	34.2653	30.5406	31.7142	32.5229	36.1797	31.8684	33.7461	31.3039	32.9776	32.3399	31.6188	30.8583	31.4317	33.7242	42	33.8777	34.7708	33.3132	30.0817	31.8458	31.5263	30.8951	36.907	31.2684	32.454	32.55	31.8187	32.1597	32.4943	34.7292	29.0377	31.9522	31.6281	32.0428	31.6565	32.9144	31.6382	31.8525	31.0956	33.5605	32.7663	32.6854	32.1192	31.7889	33.0589	34.1968	33.2386	33.1878
hsa-miR-30e-5p	32.0046	33.5753	30.9576	32.4758	32.1858	35.4678	32.9762	32.9076	30.9654	34.7432	33.0261	32.1145	30.7532	31.1235	32.2125	42	32.0224	33.5287	32.3293	29.1575	31.0013	29.9821	29.8911	34.9888	30.171	30.0002	31.4575	30.134	31.9811	31.4713	33.5649	28.8232	31.5487	30.1096	31.5888	31.2125	32.2784	30.7472	31.0646	29.5739	32.8503	31.7272	30.9736	29.9673	30.0646	31.6979	32.22	31.6608	32.5631
hsa-miR-31-3p	30.2561	33.1711	29.8979	30.1301	31.5263	34.4591	31.9514	31.9304	30.7578	32.7232	32.04	31.048	29.9193	30.5568	32.7667	42	32.554	33.4508	32.2858	28.5994	30.858	30.0763	29.8212	34.8881	30.4131	31.1999	32.1343	31.0249	31.7269	32.2744	33.4666	28.7941	30.9213	30.4655	31.6503	30.8732	32.6396	30.2467	30.6264	30.0976	32.4983	31.9201	30.9173	30.9794	29.8615	32.2997	32.5104	32.4126	32.2662
hsa-miR-31-5p	31.4446	32.5957	29.3035	31.4621	30.6617	33.0353	32.8684	32.2622	31.0175	30.5103	30.6166	31.6432	29.0637	31.8519	32.5321	42	32.0619	32.8072	31.9993	28.8854	29.9844	31.0068	29.4754	33.5705	30.7203	32.1387	31.175	30.0844	29.9502	31.1758	32.3203	30.3297	29.9859	31.7982	30.7879	29.6952	32.6879	29.8358	31.5871	30.9401	32.8599	33.2422	*	31.6111	30.5809	31.4463	33.147	31.4865	33.2364
hsa-miR-3180-3p	36.5253	*	*	*	*	*	*	*	*	*	*	38.936	*	36.5249	*	42	*	40	*	40	*	*	36.5755	*	36.6434	36.6463	*	*	*	*	*	40	*	*	*	*	38.744	*	40	36.5865	*	*	*	*	40	*	*	*	*
hsa-miR-320a	24.7483	27.9766	24.9066	25.4542	26.6044	28.582	25.8088	26.6115	25.0748	28.0565	26.7275	25.6143	25.0293	24.9019	27.2936	36.6614	26.5735	28.5429	26.8107	23.9092	26.3567	24.6825	25.0264	28.0539	25.5241	25.723	26.5758	25.8531	26.7613	26.585	27.9758	23.428	26.2069	25.174	26.7749	26.342	26.8998	25.5192	25.3403	23.9156	27.801	26.5521	25.6373	25.6415	24.9204	27.1124	26.8286	26.5243	26.7392
hsa-miR-320b	24.9851	28.1491	25.153	25.6928	26.7814	28.9399	26.0338	26.8081	25.0941	27.8482	26.9409	25.6654	25.3636	25.1121	27.5618	37.0244	27.0121	28.8213	27.273	24.1151	26.8025	24.9817	25.2696	28.4453	25.8379	25.9889	26.7395	25.9853	27.0107	26.8132	28.2502	23.8202	26.7311	*	27.1574	26.7008	27.4592	*	25.8359	24.2535	28.3068	26.9652	26.057	25.7656	25.3258	27.5392	27.1354	26.8736	27.1773
hsa-miR-323a-3p	36.7936	38.6128	38.2797	*	*	*	*	*	*	39.4296	*	38.9355	38.9707	36.6423	39.9948	42	37.9422	*	39.2773	34.1825	37.0976	37.2467	33.4285	*	35.8664	34.1624	37.581	38.5225	35.062	39.1148	*	36.9405	40	39.4817	37.8932	37.6177	*	39.3482	36.2199	37.76	*	38.3504	39.3053	*	36.762	*	40	36.4714	*
hsa-miR-323a-5p	*	*	*	*	*	*	*	*	*	*	*	*	*	*	*	42	*	*	*	*	*	*	*	*	*	*	*	*	*	*	*	*	*	*	*	*	*	*	*	*	*	*	*	*	*	40	*	*	*
hsa-miR-323b-5p	*	*	*	*	*	*	*	*	*	*	*	*	*	*	*	42	*	*	40	40	40	40	37.6952	*	40	40	40	40	40	40	40	40	*	40	40	40	40	*	40	40	40	40	40	*	40	40	40	*	40
hsa-miR-324-3p	29.1449	32.2031	29.6676	30.6307	30.9802	32.9932	30.459	30.9875	29.3384	32.1775	31.2585	29.8201	29.1903	28.8851	32.1221	42	30.9636	32.056	31.2789	28.1723	30.1539	28.8048	29.1377	33.6047	29.4378	29.4856	30.5567	30.0386	31.2791	30.9199	32.6889	27.6862	30.2111	29.1864	30.9257	30.9061	30.8666	29.6003	29.6484	27.9752	32.2313	31.1948	29.6697	29.6817	28.9105	31.2226	31.2301	30.6475	30.9169
hsa-miR-324-5p	30.0314	34.3297	30.8552	30.3473	32.4489	35.0672	31.9394	32.3392	30.9137	33.978	32.9538	30.6753	31.2865	30.4871	33.2905	42	32.4873	34.5727	32.9278	29.5281	32.1098	30.8434	30.9096	36.4693	30.7795	30.907	33.2298	31.7071	33.5765	33.286	34.9234	29.1302	32.9488	30.7217	33.6135	32.695	33.2705	31.4747	31.2821	30.1425	33.8191	32.5108	31.5066	31.6052	30.8065	33.5388	33.5483	32.8157	32.1342
hsa-miR-325	*	*	*	*	*	*	*	*	*	*	*	*	*	*	*	42	40	*	40	37.2781	40	37.1801	40	37.2372	*	37.198	*	*	39.0902	37.4133	*	38.6495	*	37.7152	*	*	*	*	37.9073	39.1713	38.1232	40	*	36.6005	*	*	40	37.4717	40
hsa-miR-32-5p	29.3019	32.0464	28.7433	29.8341	30.4849	32.5912	29.6684	30.0192	31.7026	32.9484	30.6317	31.8362	28.6523	29.5337	31.4888	42	30.7969	32.1549	31.5301	27.8675	29.2856	28.8447	28.5015	34.5696	29.4563	28.7349	29.9432	29.6007	30.033	30.5274	32.1504	26.8577	29.4416	28.739	30.5615	29.7777	30.321	28.6883	28.9097	28.9622	31.1359	29.7685	29.1326	28.6639	28.7277	30.4524	30.762	30.1772	29.957
hsa-miR-326	35.4876	35.0892	34.1393	35.6634	36.4206	36.9077	*	34.6943	37.1672	38.5522	36.2286	34.7745	35.0013	33.6666	*	42	34.0117	35.9728	34.1924	31.8914	32.7864	32.51	32.7408	*	32.0834	32.4523	33.2516	32.2325	35.0586	33.7672	36.6558	31.6101	34.1553	32.587	33.4145	34.6073	36.8164	33.6177	33.1402	31.9475	34.5581	34.4969	*	32.5193	32.559	34.8325	36.9922	33.0071	33.5272
hsa-miR-328	30.4368	33.9783	31.0373	30.4649	32.6925	35.9651	31.4948	32.5342	32.2602	34.2035	32.7066	32.0536	31.7026	30.9009	32.6207	42	33.2972	34.2016	32.7571	29.9385	32.6229	30.9042	31.2774	37.1662	31.5493	31.2906	32.5322	31.8685	33.3241	32.9891	34.3075	29.6838	31.8733	31.209	33.5085	33.1234	32.6531	31.5539	31.4772	30.2173	33.509	32.4317	31.4385	31.2672	30.8553	33.0661	33.0105	32.1325	33.0204
hsa-miR-329	*	*	36.959	*	37.975	*	*	*	37.7189	37.8078	*	*	*	37.1946	*	42	37.2	40	36.9443	35.6504	35.6411	36.5407	36.765	40	35.7691	33.8329	40	39.5807	40	36.6544	38.5598	37.6384	40	40	40	37.3003	37.907	37.1011	36.9664	37.0585	40	37.201	38.5011	36.7597	38.3715	36.7111	36.9423	36.8807	37.9959
hsa-miR-330-3p	35.6166	36.0963	35.8777	38.1614	36.6702	*	37.8422	36.4355	35.8849	*	37.9674	*	36.1688	36.0565	36.987	42	36.6065	37.0101	*	34.2331	35.4381	*	*	37.0814	*	37.3994	37.1572	40	35.6435	*	37.4893	35.7636	40	*	37.0468	35.6128	38.2746	36.6401	*	*	*	*	36.848	36.2676	36.1432	38.2184	40	40	*
hsa-miR-330-5p	*	*	*	*	35.8113	*	*	*	37.3697	*	*	39.4588	36.1594	*	*	42	*	40	38.6867	36.7725	40	36.7682	40	40	37.7352	40	*	40	37.4086	36.8505	*	36.8218	*	*	*	38.9831	*	*	40	40	40	40	*	40	36.9988	*	37.2581	37.0732	*
hsa-miR-331-3p	32.8599	34.1905	31.311	33.4855	32.6285	35.9064	34.1771	33.9015	33.9852	33.4865	32.9832	34.5508	31.1493	32.5646	34.0474	42	33.6494	35.086	33.3452	31.0051	31.7871	32.2192	31.313	35.2417	31.2468	31.9722	32.655	31.7004	32.2229	32.7225	33.9282	31.4645	32.2927	32.6363	32.7016	31.9044	33.6888	31.6884	32.6135	32.6206	33.5665	33.7173	33.2873	32.5184	31.9714	33.4418	34.4461	33.4911	34.5185
hsa-miR-331-5p	36.7004	*	35.9306	*	36.9623	*	*	*	*	36.8176	*	37.2602	36.9798	36.2641	*	42	40	*	*	40	*	37.0304	36.1401	40	38.2489	*	*	37.2274	40	35.6799	*	*	40	*	37.1517	*	37.3886	*	36.6445	*	*	*	36.3976	40	40	*	37.1936	40	40
hsa-miR-335-3p	*	*	*	*	*	*	*	*	*	*	*	*	*	*	*	42	40	40	40	37.9045	40	40	40	*	40	40	40	40	40	40	40	37.6466	40	38.9593	40	40	40	40	40	39.1286	40	40	40	39.5846	40	40	40	40	40
hsa-miR-335-5p	26.8758	29.6721	27.6841	27.771	28.7914	31.7716	26.752	27.7687	27.04	29.4831	27.7802	27.6556	26.6425	26.1566	28.656	42	28.558	29.4574	30.3293	26.0158	28.462	27.5863	26.838	31.6256	28.4958	28.1715	29.088	27.3412	28.6043	28.1351	30.7762	25.2393	27.1922	26.6085	29.6366	27.4939	29.4191	27.2569	28.3398	26.304	29.7053	28.7786	27.5615	26.7551	26.8892	29.0941	29.0854	28.7209	29.1643
hsa-miR-337-3p	*	*	*	*	*	*	*	*	*	*	*	*	*	*	*	42	40	*	40	37.5061	40	40	40	*	40	36.9699	*	40	*	40	*	40	*	40	40	*	40	40	40	40	40	40	40	40	40	*	40	40	*
hsa-miR-337-5p	*	*	37.4761	*	36.9128	*	39.3879	*	*	*	38.4041	38.3031	38.3964	*	38.7033	42	40	40	*	35.1801	38.1265	37.63	40	40	37.1807	35.0256	40	40	40	40	40	37.0689	*	38.2874	40	40	40	37.8516	37.3503	36.1261	40	37.9003	40	*	38.1525	40	40	37.0837	40
hsa-miR-338-3p	31.5972	34.6201	32.555	33.7036	33.8953	36.8244	31.621	32.9221	32.8208	33.8346	33.5549	32.8327	32.0059	31.7482	35.452	42	32.8786	33.8027	33.6031	31.8364	32.6578	33.4929	31.8642	35.2936	31.2343	29.7901	33.2361	31.9648	35.9852	35.154	34.0245	30.6997	33.8614	32.7412	32.9816	32.5383	33.9975	32.1911	32.7532	30.6334	33.5867	34.1531	*	32.5541	33.5735	34.4293	34.142	33.7123	33.4801
hsa-miR-338-5p	37.8115	*	*	*	*	*	38.8218	38.0086	37.0612	*	*	*	*	38.4008	*	42	37.0742	40	*	*	38.9364	38.4802	37.396	*	37.7366	37.7137	*	*	*	40	*	38.3214	38.19	38.1114	38.2625	37.9636	*	38.2368	37.6374	36.1203	*	*	38.9371	*	*	38.1668	*	38.7635	*
hsa-miR-339-3p	32.723	35.3588	32.7392	34.5355	33.7348	36.7696	34.2235	34.3589	33.9946	36.67	36.0472	34.2563	32.7496	32.7832	34.8594	42	33.5846	34.598	*	31.7063	34.5443	32.8953	33.0771	40	32.6873	32.0533	33.9475	33.3229	34.0838	34.6278	36.7629	31.7183	34.4786	*	34.1379	35.1922	40	*	33.5664	31.8181	34.5402	34.1725	33.8629	33.8023	32.0717	34.0784	35.4726	34.1139	33.8291
hsa-miR-339-5p	34.5805	37.8195	33.0328	34.8277	34.6085	37.229	36.6223	34.6531	34.7652	36.4779	34.3079	36.7638	33.5933	34.575	36.2156	42	35.5289	36.2042	36.0807	32.7762	33.5376	34.4806	32.9	*	33.7828	33.3279	34.4925	34.2748	34.8918	34.5028	36.5049	33.1276	33.6991	34.2726	34.8363	33.9766	36.7044	33.7986	34.0878	33.2329	36.4971	35.6194	34.7766	34.5962	33.9647	35.0742	36.9122	35.9587	36.2427
hsa-miR-33a-3p	38.0062	*	37.961	*	37.7546	*	*	*	*	37.2821	*	38.1176	*	36.0156	*	42	40	*	38.3084	35.7759	37.454	36.702	37.2008	*	40	39.3959	38.2302	38.4516	40	40	*	36.1268	36.8963	40	*	37.0259	37.6048	*	37.6221	40	*	40	37.5765	37.1736	37.4187	40	39.0348	40	36.5149
hsa-miR-33a-5p	31.5921	36.146	31.5989	31.2374	34.1578	35.0413	32.2543	33.2221	35.7038	37.5963	33.1316	35.4424	32.0039	32.3031	34.4981	42	34.0038	34.5261	33.0407	30.0888	32.0593	30.4948	30.8937	34.9467	31.9348	31.2053	31.8988	31.7419	32.8271	33.5044	34.0509	28.9135	31.8361	30.886	33.5222	31.996	32.6264	31.4965	31.3018	30.047	33.5462	32.2795	31.8815	31.1692	31.3937	32.8739	34.3366	33.5055	32.1108
hsa-miR-33b-3p	*	*	*	*	*	*	*	*	*	*	*	*	*	36.5762	*	42	40	*	*	38.3708	40	40	*	*	35.4864	*	40	*	35.075	*	*	*	40	*	40	40	*	*	40	40	*	*	40	40	36.6408	36.7928	*	40	*
hsa-miR-33b-5p	33.4205	37.1652	33.2376	34.3519	35.3063	37.411	33.861	34.8167	35.9455	*	35.296	34.4869	33.4405	33.4978	38.0783	42	34.8213	36.9238	36.1486	34.5568	34.8958	33.1883	34.4616	36.9303	35.1797	33.7589	35.3265	34.3093	35.5311	35.3157	36.9752	32.2284	35.6087	34.2001	35.8063	36.4439	35.4422	34.4668	34.4676	32.0663	37.8962	35.6654	*	34.0291	34.2262	35.6971	35.9987	35.4514	36.204
hsa-miR-340-3p	*	*	37.8515	*	*	*	*	*	*	*	*	*	*	*	*	42	40	*	40	37.1482	36.5225	38.3908	38.8014	37.3348	37.8036	38.1259	39.0327	40	38.9764	*	*	37.3663	37.9811	40	38.2239	*	37.5976	*	39.2032	40	40	40	*	39.3093	37.4769	*	40	39.1113	40
hsa-miR-340-5p	33.8908	37.0049	35.2353	38.1984	35.6004	38.1322	35.2096	35.2092	35.8321	37.8813	36.5008	35.0241	34.6016	35.1541	36.9619	42	35.8489	36.4119	35.6001	32.9031	35.0363	33.6852	33.8817	40	33.5215	32.9873	34.0218	34.0223	35.7606	36.2343	36.8713	32.4856	35.7746	34.02	35.7579	35.1876	36.309	34.1491	34.5133	34.0568	35.6747	35.2964	34.1781	34.1257	33.9673	35.6617	36.7378	35.0153	34.7307
hsa-miR-342-3p	29.2652	32.636	29.0529	29.8967	31.6281	33.1164	31.1294	30.6214	29.9541	31.6203	31.5585	29.688	29.3135	28.8722	31.8801	42	31.5533	33.9533	31.0407	27.9579	30.3022	28.9988	29.2263	34.4898	28.9139	28.7782	30.5077	29.862	30.5412	30.9961	32.4419	28.0649	31.0108	29.9605	30.3511	31.1844	31.9812	29.6098	30.2384	28.4889	31.2898	30.9451	30.6863	30.5892	29.466	32.693	33.2663	30.9058	30.9968
hsa-miR-342-5p	33.9305	36.0407	35.536	34.9084	36.4985	36.8882	34.8551	34.9671	34.2021	*	35.6197	34.5156	33.9931	33.1198	*	42	35.1727	36.7253	35.5683	32.9839	35.5833	33.4305	33.4634	36.6915	34.0232	33.356	34.7795	34.9728	35.9481	35.5391	37.8331	32.5111	35.4508	34.4731	35.6162	36.5069	36.027	*	34.7216	32.4685	36.2635	40	36.0728	34.7166	34.0272	35.1732	35.9681	34.0806	34.4713
hsa-miR-346	34.5387	34.841	35.9214	35.5902	*	39.2774	*	36.8579	*	36.0848	35.605	35.4719	*	35.0956	35.9786	36.8046	*	36.0931	*	34.0574	35.3312	34.6514	*	*	*	*	*	*	35.6437	34.8497	36.5189	*	34.6099	35.1855	*	*	35.6276	35.9976	35.1404	33.0515	35.8125	*	35.592	34.9045	*	34.7303	*	35.1183	*
hsa-miR-34a-3p	31.7903	35.1944	31.0394	33.1562	32.7542	36.5503	34.7205	33.6655	34.2738	35.6833	33.1648	32.0352	31.002	31.6662	33.0249	42	33.535	34.5502	33.627	30.5304	32.5928	32.5563	31.0576	36.0753	31.5232	32.1643	33.1175	32.463	33.2371	32.4414	34.631	30.8197	32.9337	32.7458	33.1041	32.4657	34.0075	*	33.7299	32.2428	33.5106	32.4859	33.2756	32.0013	31.717	33.9973	33.7642	33.1867	34.0063
hsa-miR-34a-5p	26.3107	29.1174	25.4243	26.1443	27.5083	30.4841	27.6743	28.2175	28.0067	30.024	28.6029	26.7973	25.3189	25.903	27.8679	42	28.2384	29.354	27.8981	25.3301	27.1518	26.9362	25.5948	31.2237	26.1185	26.716	27.9943	27.1655	28.2685	27.4537	30.0477	25.2152	27.8232	26.8013	28.3568	27.8995	28.8481	26.639	27.4575	26.6528	28.9093	27.4637	27.0191	26.6591	26.342	27.7914	28.4425	27.5557	28.453
hsa-miR-34b-3p	35.8237	*	36.6084	*	*	*	*	36.9108	*	36.662	*	*	35.7931	36.0499	37.3843	42	40	*	37.951	35.2865	35.998	36.5032	35.6866	*	37.2775	35.2501	36.9782	*	*	36.504	*	36.7121	*	35.7176	*	*	*	35.6632	*	*	36.9833	40	*	35.8061	36.7486	*	*	*	*
hsa-miR-34b-5p	33.1335	*	33.505	36.0336	37.0576	36.7717	37.2969	36.5813	35.4784	36.7636	35.8654	34.6685	35.6775	33.0897	37.6377	42	37.4041	40	35.0189	31.5263	33.1773	32.916	36.1761	*	34.0012	33.9891	34.2373	34.1385	37.0733	40	38.32	33.1995	36.4344	34.6051	36.7662	34.8754	35.773	*	33.6064	33.6764	35.8015	35.301	34.8316	34.735	34.2754	34.8874	40	34.222	36.6956
hsa-miR-34c-3p	35.1939	*	*	*	*	*	*	*	*	*	*	*	37.2175	*	37.2109	42	40	38.5334	36.9176	33.89	*	*	*	*	36.5062	*	*	*	*	*	*	35.1113	*	*	*	37.5725	*	*	*	35.4683	*	*	*	*	35.9922	*	*	*	40
hsa-miR-34c-5p	33.6908	*	33.7541	33.8876	38.3392	*	35.4902	34.812	35.8519	38.1799	37.012	35.4628	35.0181	32.9941	35.4741	42	35.7177	40	33.4818	31.6576	32.8391	33.5114	35.105	40	33.5945	33.7406	33.7521	34.7731	40	35.6966	38.7109	32.8602	35.6603	34.01	34.6764	35.6105	40	32.7803	33.191	33.908	35.0713	34.8979	34.2883	34.7049	34.0208	35.2554	36.6704	34.0422	34.2493
hsa-miR-361-3p	30.9762	33.8249	30.958	33.0149	32.9957	36.2582	32.9881	33.5455	32.7198	33.7233	33.2813	32.4555	31.035	31.1475	33.9823	42	33.1966	36.6122	33.3625	30.6904	32.5537	31.032	30.91	34.6699	30.6754	31.6907	32.2056	31.9134	32.7579	32.8082	35.7159	30.1003	33.2507	31.8095	33.4461	32.0833	34.0548	32.1039	32.0442	30.4891	*	33.959	*	31.9457	31.352	33.3429	*	32.8985	*
hsa-miR-361-5p	32.1149	36.4782	32.9069	34.1773	35.0583	38.5025	33.7482	34.6702	33.1559	35.9533	34.7715	33.5382	32.9896	32.631	35.7145	42	34.9177	36.8301	34.8759	31.3451	34.2869	32.4948	32.7733	36.7536	33.0569	33.4684	34.2322	33.495	35.2908	34.9995	36.522	30.8428	34.4799	32.9819	34.9857	33.9007	35.001	33.0081	33.1263	32.0701	35.7983	34.4881	33.448	33.3216	32.5324	34.9686	34.6637	34.3439	34.4882
hsa-miR-362-3p	35.5332	39.056	35.2368	37.1239	36.5682	*	35.8265	36.6856	35.8737	*	37.7452	37.4859	36.3068	35.1774	36.4182	42	36.4601	38.1735	40	36.5648	37.9248	36.4676	36.6475	40	36.0408	35.7	36.4697	36.5495	40	36.8923	40	34.4761	37.3416	36.115	37.6283	38.0571	39.4311	*	36.8286	35.5313	39.4555	39.5313	36.5171	35.9108	35.9269	39.0356	38.2077	38.4557	36.8962
hsa-miR-362-5p	36.7857	39.1158	35.8804	39.1352	36.6968	38.3644	37.6581	36.9349	37.0446	37.0686	38.0968	37.1095	36.7161	37.1696	37.4015	37.5998	40	37.6136	37.9512	36.9223	38.4637	37.4653	36.8252	37.4552	37.2462	36.8554	38.6259	37.1876	37.797	37.3317	39.1073	36.2335	38.1377	36.8975	37.4282	37.3627	37.9431	36.7351	37.8205	36.9622	39.1095	38.2976	*	37.7187	36.9752	38.1319	38.6364	38.6328	39.3239
hsa-miR-363-3p	33.9792	37.063	34.1815	34.9377	35.3349	35.8222	35.6678	34.1086	34.0039	35.0648	36.4338	35.1432	33.4286	34.7342	36.7114	42	34.5749	37.5731	35.8275	33.6392	32.9755	33.5006	33.8339	36.8135	33.6319	32.6498	35.0808	35.1083	35.3336	35.6879	37.2829	31.325	35.6226	34.9369	35.2641	34.6287	35.3002	34.8679	35.3395	31.5724	36.5591	34.9838	34.4846	33.5704	32.9194	35.5761	*	34.9424	35.8094
hsa-miR-363-5p	*	*	*	*	*	*	*	*	*	*	*	*	*	*	*	42	*	*	*	*	*	*	*	*	38.2763	*	40	*	*	*	*	*	*	*	*	*	*	*	*	*	*	*	*	*	*	*	*	*	*
hsa-miR-365a-3p	27.0313	30.2004	27.298	28.6312	28.6266	31.4677	28.3203	29.0673	27.7926	29.9466	28.8302	27.5383	26.927	27.2173	28.862	42	29.7518	30.5838	29.1732	26.6962	28.4772	28.0623	27.2881	32.4389	27.8009	27.7889	29.6217	28.0549	29.0481	29.0254	31.5506	25.9387	28.7511	27.5149	29.3233	28.4473	29.6715	27.7421	28.0293	27.5341	30.2703	28.6657	*	27.8756	27.1056	29.3115	29.6915	29.2481	29.457
hsa-miR-365b-5p	*	36.7966	37.1076	*	*	*	*	36.7971	35.4435	36.9946	*	*	39.3587	*	*	42	*	36.2698	*	37.2752	37.2543	*	36.0162	*	38.4473	*	*	36.7458	36.055	34.6134	*	36.6595	36.9315	*	37.0301	34.9807	*	*	*	37.4158	*	36.8268	34.9839	37.621	34.942	*	*	*	*
hsa-miR-367-3p	*	*	*	*	*	*	*	*	*	*	*	*	*	*	*	42	*	*	*	*	*	*	*	*	*	*	*	*	*	*	*	*	*	*	*	*	*	*	*	*	*	*	*	*	*	*	*	*	*
hsa-miR-369-5p	36.7768	37.4261	35.4896	*	38.3654	*	*	*	37.1917	38.4491	*	37.489	37.93	36.6098	*	42	37.8248	40	37.4599	34.7614	36.1115	37.2875	38.071	*	36.4141	34.1062	38.0473	37.8905	*	*	*	35.579	38.0689	38.0924	*	39.1491	38.1251	36.9393	36.7727	36.464	37.6825	38.8891	*	37.0141	37.9171	40	40	37.0892	*
hsa-miR-370	*	*	34.7625	*	*	*	*	*	36.4575	*	*	*	37.7549	36.6474	*	42	36.6362	*	*	34.5327	36.5551	36.571	*	*	35.9911	32.7384	*	*	36.8562	*	37.2183	*	*	40	40	36.8092	36.5737	37.8053	37.1827	38.009	*	37.1638	*	*	*	40	*	36.7185	*
hsa-miR-371a-3p	*	*	*	*	*	*	*	*	*	*	*	*	*	*	*	42	*	40	*	40	40	36.8358	*	40	*	*	40	36.8392	*	*	36.955	36.9679	*	*	*	*	*	*	36.8535	*	*	*	*	*	*	*	*	*	36.7712
hsa-miR-371a-5p	*	*	*	*	*	*	*	*	*	*	*	*	*	*	*	42	40	*	38.7917	*	*	40	38.6653	40	*	40	40	*	*	40	*	*	*	40	*	*	40	*	*	*	40	*	40	*	*	*	40	*	*
hsa-miR-372	*	*	*	*	*	*	*	*	*	*	*	*	*	*	*	42	*	*	*	*	*	*	*	*	*	*	*	*	*	*	40	*	*	*	*	*	*	40	*	*	*	40	*	*	*	*	*	*	*
hsa-miR-373-3p	*	*	*	*	*	*	*	*	*	38.1494	*	*	*	39.0935	*	42	*	*	*	*	40	38.9372	*	*	38.0752	39.5604	*	37.5745	*	*	*	40	*	*	*	36.2098	*	40	39.5109	*	40	40	*	40	40	37.6165	40	*	38.6871
hsa-miR-373-5p	34.6611	35.326	36.1841	35.6824	35.6987	34.8829	35.6954	35.088	37.1438	35.0443	35.8156	36.0809	35.5787	*	36.0581	36.1007	34.194	33.8961	33.8075	34.6063	34.2256	33.8447	33.986	32.7636	34.4438	35.0751	34.7245	34.8828	35.5223	33.4752	33.81	34.8272	34.9528	35.8777	34.6768	35.1804	36.4508	34.3276	34.5011	34.2078	36.2871	35.8092	*	35.1463	35.661	34.8536	34.9467	36.8813	35.1506
hsa-miR-374a-5p	33.6852	36.0502	32.2766	34.9066	32.9841	36.6337	35.6041	34.8189	33.8978	33.447	33.268	33.8802	31.6026	34.5626	35.6885	42	34.9223	36.7759	35.139	31.6192	32.5449	33.4331	32.0928	38.8184	33.4231	34.4653	33.8929	32.7481	32.7771	34.3202	35.1495	32.3332	33.2272	34.5069	33.5222	32.6751	35.7004	32.5144	33.7925	34.3336	34.7997	35.1588	34.2467	34.2023	33.2	34.0023	36.1384	34.2647	35.4886
hsa-miR-374b-3p	*	*	*	*	*	*	*	*	38.9048	*	*	*	38.3897	38.8039	*	42	*	36.9375	*	*	*	*	40	*	40	*	37.9666	*	40	*	*	40	40	*	40	*	40	*	36.9156	40	*	40	*	40	40	36.2638	*	*	39.2714
hsa-miR-374b-5p	31.9716	33.861	30.6596	32.7108	32.4808	35.1166	33.2941	33.5831	32.3081	32.6081	32.1553	32.4599	30.5334	32.9083	34.6134	42	33.5733	34.4309	33.416	30.478	31.7776	31.9409	31.3456	36.7463	31.8117	32.6399	32.731	31.686	31.5088	32.7758	34.0994	30.4653	31.815	32.6593	32.5562	31.5575	34.2938	31.514	32.7067	32.4676	33.8256	33.6168	33.3172	32.7222	32.0542	33.0019	35.5386	33.5211	33.8869
hsa-miR-375	35.9886	*	34.9956	*	36.8295	*	*	*	*	*	*	*	*	*	*	42	*	37.0227	*	*	*	*	35.2955	*	*	40	40	*	*	*	*	36.9837	*	*	*	*	40	36.9296	*	37.403	40	*	*	40	*	*	*	*	37.1449
hsa-miR-376a-3p	33.8005	35.6672	31.7949	34.5699	33.6575	37.219	35.8756	37.7969	34.9202	36.9821	36.6909	35.5782	33.3119	33.6668	35.5993	37.5771	33.3338	37.1881	33.836	30.8384	32.8706	32.7212	34.6436	40	32.4646	30.5869	34.1706	33.9523	35.4962	35.319	36.9494	33.234	35.1409	35.2153	34.9395	34.7736	35.0491	33.2772	32.7834	32.0902	35.1274	34.001	*	34.0625	34.2527	35.4518	34.7892	33.3587	34.7357
hsa-miR-376a-5p	*	*	38.408	*	*	*	*	*	*	*	*	*	*	38.5189	*	42	40	*	40	36.2996	40	38.1971	40	*	38.6639	36.5861	40	*	40	*	40	38.5083	40	40	38.8864	*	*	40	38.3692	40	*	40	40	40	38.9802	40	40	40	*
hsa-miR-376b-3p	35.0993	*	33.8104	37.4507	35.0148	*	37.3996	*	*	39.0373	*	37.6663	35.6773	36.942	36.4508	42	35.1744	38.9708	36.8897	32.9694	34.6042	35.0324	36.9686	*	34.6047	32.2678	40	36.9966	36.8259	36.2063	*	36.5997	36.5867	36.5591	37.817	36.6311	36.8364	35.5633	33.9003	34.4307	38.7376	35.5253	37.2994	35.9058	35.7096	37.2432	37.4219	34.1656	36.8575
hsa-miR-376c-3p	33.4613	36.2807	31.9654	34.0863	33.9501	38.2749	35.471	36.4827	34.0919	36.6463	35.9163	34.6632	33.6824	33.6376	34.8157	42	33.7528	37.6061	33.8521	30.4408	33.2369	32.4258	33.775	38.2466	32.7719	30.5974	35.1164	34.2123	36.2335	34.9107	37.4595	32.9926	35.984	34.9402	34.2167	35.0927	35.8043	33.2444	32.7626	32.3343	35.1297	33.7403	34.3006	34.5228	34.3408	36.1975	34.7017	32.9618	35.611
hsa-miR-377-3p	36.0986	36.991	33.5812	35.2429	33.8848	39.323	*	38.1945	36.0983	35.8311	36.5304	36.4295	34.1987	34.22	36.0281	42	35.0501	*	35.2527	31.9709	33.4837	33.5967	35.2512	37.1452	34.4899	31.9634	37.8375	36.1906	36.9247	35.2006	38.3909	34.9068	36.5628	35.7538	36.9937	*	37.4221	34.2928	33.6867	33.2983	36.5506	35.3338	*	35.0885	35.5854	36.8729	36.0696	34.3665	37.0015
hsa-miR-378a-3p	27.7046	29.778	26.4722	27.7606	28.794	30.3392	28.8926	28.7762	28.0785	29.8997	29.0437	28.0302	27.1642	27.1972	29.6484	42	28.8491	30.2571	28.968	26.2821	27.8575	27.6091	26.7976	30.3409	27.0213	27.7295	28.2446	27.8197	29.1695	28.3251	30.4967	25.7942	28.5756	27.5863	28.5021	28.4553	29.981	27.9638	27.9006	26.4363	29.9275	28.9341	28.0025	27.3098	26.6887	28.8589	29.1277	28.8092	28.6762
hsa-miR-378a-5p	32.4968	34.6809	31.6916	33.7628	33.6657	36.7671	34.0656	33.3332	33.9653	37.2525	34.4745	33.704	31.9614	31.9038	34.7398	42	33.9247	34.7756	34.2062	30.8661	32.5929	32.5876	31.1925	36.1934	31.9986	32.4916	32.8737	32.5736	33.8607	33.492	35.6535	30.836	33.8461	32.2249	34.0684	33.136	34.4311	*	32.0694	31.31	34.7998	33.5418	32.5039	31.7944	31.0372	33.6525	33.6364	33.7061	33.7341
hsa-miR-379-3p	*	*	37.2766	*	37.7624	*	*	*	*	*	*	39.0713	*	37.7171	*	42	36.2979	*	*	37.1501	*	*	40	*	*	36.4358	*	*	*	38.6451	40	*	*	40	*	36.4081	*	*	38.4733	38.0218	*	*	37.2415	*	*	*	*	*	*
hsa-miR-379-5p	*	*	39.0306	*	*	*	*	*	*	*	*	39.3331	*	*	*	42	*	*	*	*	*	40	*	*	*	37.6283	*	*	*	39.248	*	*	*	*	*	*	*	*	40	38.2342	40	37.8597	*	*	*	38.3986	*	*	*
hsa-miR-380-3p	*	*	*	*	*	*	*	*	*	*	*	*	*	*	*	42	*	*	*	40	40	40	*	*	40	40	*	40	*	*	*	40	*	*	*	*	*	*	*	*	*	40	*	*	40	*	*	40	*
hsa-miR-380-5p	*	*	*	*	*	*	*	*	*	*	*	*	*	*	*	42	40	*	*	40	*	*	*	40	*	40	*	*	40	*	40	40	40	*	*	36.3492	*	*	*	40	*	*	40	*	*	35.1124	*	*	*
hsa-miR-381-3p	36.4893	36.9243	36.8119	*	36.5102	*	*	*	36.8674	39.0703	37.0884	37.7784	35.883	39.1567	36.9743	37.3528	34.1971	35.1995	34.5089	33.9963	35.085	34.6289	34.2153	34.7049	34.7087	33.78	37.0384	35.1204	36.5031	37.5792	37.1286	34.3385	36.2244	35.65	36.6738	36.7203	35.1722	35.0166	35.575	35.2614	34.9051	35.692	34.3112	34.1757	35.183	34.6044	36.0998	34.4846	35.9055
hsa-miR-381-5p	*	*	*	*	*	*	*	*	*	*	*	*	*	*	*	42	*	*	*	*	*	*	*	*	*	*	*	*	40	*	*	*	40	*	*	*	*	*	*	*	*	40	*	*	*	*	*	*	*
hsa-miR-382-5p	35.2336	37.0855	33.0255	35.8373	33.6725	*	36.0076	35.8949	33.8172	*	35.9818	33.8235	33.1928	33.2637	35.9408	42	34.3346	35.8272	35.1822	31.6721	33.1771	33.9068	34.7923	*	32.9597	30.7523	35.0834	36.9544	35.2893	36.2694	*	33.953	*	35.0565	36.9433	36.9901	36.5196	33.5172	33.4397	32.4876	35.8056	33.5563	*	40	35.6726	34.7957	37.1047	33.8495	35.9768
hsa-miR-383	*	*	*	*	*	*	*	*	*	*	*	*	*	*	*	42	*	*	*	37.2048	*	40	*	*	*	*	*	*	*	*	*	40	*	*	*	*	*	*	40	40	*	*	*	40	*	*	*	40	40
hsa-miR-384	*	*	*	*	*	*	*	*	*	*	*	*	*	*	*	42	*	*	*	*	40	*	*	*	*	*	*	*	*	*	*	*	*	*	*	*	*	*	*	*	*	*	*	*	*	*	*	*	*
hsa-miR-409-3p	35.5931	36.7211	33.8444	35.81	34.427	36.4809	36.6945	*	35.3348	35.1306	38.1491	36.03	34.9957	35.2604	*	42	33.9529	36.9708	37.0001	32.7045	33.4712	34.9964	35.8473	*	33.4349	30.7798	35.7519	33.9198	35.9762	37.0816	37.1917	34.731	*	36.8408	38.1693	*	*	34.6021	35.1864	33.1041	36.8376	34.8903	*	34.9339	34.339	36.8175	36.7433	36.0756	35.1018
hsa-miR-409-5p	36.6092	*	*	*	36.9603	*	*	39.0687	*	*	*	*	*	*	*	42	*	40	40	36.9555	*	37.6297	40	*	38.2304	34.0039	*	37.9725	40	38.3519	40	37.0561	40	37.2494	38.9744	40	40	*	37.8435	40	40	36.4029	40	40	40	40	40	38.8946	*
hsa-miR-410	35.6196	39.217	35.5774	37.3107	35.4298	*	37.4699	37.9254	37.2554	*	38.2061	36.78	37.054	36.6632	36.9128	42	39.2289	*	37.8438	33.4215	35.6021	37.8348	36.4291	*	36.4465	32.1833	37.7537	*	*	*	*	36.7145	38.0428	37.8445	*	*	38.4066	37.1944	34.3282	35.2521	38.0946	35.9335	*	36.4731	37.0171	36.1854	37.1975	36.0441	36.4708
hsa-miR-411-3p	*	*	*	*	38.5364	*	*	*	*	*	*	*	*	*	*	42	40	*	*	*	36.7649	*	*	*	40	38.9432	40	*	*	38.2856	40	*	*	*	*	*	40	*	*	*	*	40	40	*	*	*	*	*	40
hsa-miR-411-5p	*	37.6927	36.0878	*	*	*	38.498	*	36.8586	*	*	36.5112	35.4311	*	37.0926	42	40	40	37.4802	34.9821	35.5042	37.1458	36.5116	40	35.3019	34.4735	37.7672	37.2739	35.6145	36.5282	40	35.7746	*	37.343	40	37.1633	40	37.7859	36.4825	36.4738	40	37.6175	*	36.2512	*	36.9913	36.9047	36.8544	37.8792
hsa-miR-412	*	*	*	*	37.1218	*	*	*	*	37.165	*	36.6278	*	*	*	42	35.3051	36.7666	35.3412	40	36.1707	35.2645	36.4409	*	40	*	35.7236	37.5893	40	38.3492	*	40	*	36.4261	*	*	*	40	36.0575	36.6115	*	40	40	*	35.9873	36.097	*	36.2935	*
hsa-miR-421	32.7326	36.0191	33.7215	36.1109	34.6632	*	33.8227	33.6616	33.5381	36.4728	34.976	33.7824	32.8417	32.2782	35.3107	42	34.1808	36.2788	35.3	32.1699	33.9861	32.8932	32.8256	37.2465	33.4933	32.3081	34.0672	33.0297	36.2261	34.5875	35.7851	31.5093	34.3121	33.0668	34.557	34.1992	34.9726	33.4722	34.1205	32.3225	35.1046	35.5435	*	33.5454	32.6369	35.2814	35.0796	34.3133	34.1577
hsa-miR-422a	*	*	36.4214	*	*	*	*	*	*	39.2303	*	*	38.7503	*	*	42	40	*	40	40	40	*	*	*	39.1091	*	40	*	*	40	40	40	*	40	40	*	*	40	*	40	38.7808	40	40	*	40	*	40	*	40
hsa-miR-423-3p	27.4445	30.8612	27.5904	27.4534	29.4329	31.1555	28.444	29.5031	28.0639	30.4591	29.5081	28.1135	27.7632	27.3183	30.4737	42	29.5904	30.8928	30.115	26.6027	28.9379	27.3161	27.1636	31.6587	27.6938	27.6912	28.9759	28.0292	29.6636	29.4849	30.936	26.1466	28.9007	27.1937	29.5902	28.8943	29.4746	27.9308	28.0378	26.7115	30.1505	29.2658	27.8273	27.7582	27.56	29.7311	29.5443	29.2185	28.7648
hsa-miR-423-5p	27.7271	31.1072	28.3648	28.8769	29.6885	31.5917	28.5642	29.6696	28.4548	31.4529	30.0132	28.569	28.2701	27.9295	30.607	42	30.1556	31.7727	30.1278	27.4589	29.5261	28.1093	28.3604	31.8687	28.3385	28.84	29.6222	28.9488	30.6235	30.2029	31.0798	26.7076	29.4992	28.2372	30.2221	29.694	30.1973	28.9139	28.8351	27.3306	30.8119	29.6029	28.8087	28.2838	28.2546	29.9608	29.8613	29.6029	29.6163
hsa-miR-423-5p	27.7543	30.8282	28.2597	28.4709	29.7671	31.4767	28.5922	29.683	28.1901	31.3519	29.5282	28.3537	28.2259	27.6686	30.1796	42	29.8039	31.3096	30.2492	27.2523	29.5746	28.1215	28.2667	31.1465	28.4956	28.7782	29.7442	28.8547	30.713	29.7313	31.1638	26.8261	29.9198	28.2689	29.8333	29.674	29.9224	*	28.6902	27.5341	30.4834	29.4851	28.9186	28.2907	28.1072	30.289	30.0011	29.634	29.7077
hsa-miR-424-3p	37.5963	*	36.7343	*	*	*	*	*	38.4319	*	*	*	*	38.2321	39.3426	42	38.0496	40	*	40	40	39.2459	38.3966	*	40	37.9352	40	39.5918	40	40	*	40	39.4746	*	*	40	40	*	38.292	40	40	40	40	40	40	*	40	40	40
hsa-miR-424-5p	26.9471	30.1063	26.1289	27.7042	27.633	30.77	29.2465	27.9888	27.0921	29.8638	28.7498	25.9128	26.8152	25.8904	28.5679	42	28.1123	27.8924	28.9772	27.315	27.6338	27.1962	26.1227	31.1488	27.2217	26.1645	29.0817	27.6847	29.0261	28.5649	30.1332	25.4963	28.1746	28.5472	28.6266	27.2256	29.8	26.4628	27.6489	27.0418	29.2644	27.8663	27.4575	27.3119	27.0552	29.2186	29.5837	27.9145	28.8963
hsa-miR-425-3p	32.693	34.881	32.3406	33.0857	34.0782	37.0065	33.9504	34.2536	33.0425	34.1786	35.1825	33.2709	33.3279	32.2576	36.0129	42	33.8484	35.4885	34.2624	31.534	33.6753	32.0103	32.648	34.5804	32.1982	31.4516	33.6279	32.7837	33.6629	34.6376	36.1168	30.9232	33.9335	32.809	34.5052	33.2472	35.5623	32.658	33.5233	31.6502	34.3074	33.5102	*	32.791	31.9574	34.1736	34.5647	34.4246	33.4989
hsa-miR-425-5p	30.9014	33.4811	30.0518	31.1181	31.9684	34.4891	31.7757	32.1194	31.248	32.1966	32.5428	31.1772	30.2585	30.6448	33.5239	42	32.0729	33.107	33.0813	29.6408	31.0578	30.275	30.281	34.5993	30.0413	29.1168	31.4667	30.9947	31.8302	32.5982	33.8119	28.8872	31.6799	30.977	31.7515	31.9158	33.5802	31.116	31.5259	29.0659	32.9759	32.4345	31.7038	30.7933	30.3116	32.6883	32.8286	32.2707	32.4828
hsa-miR-429	34.2915	37.1449	33.8256	35.5926	35.4514	37.2173	37.729	37.8234	34.5468	36.7773	35.5213	34.1832	34.0172	34.9014	36.6492	42	35.7451	40	35.7675	32.2702	34.4658	33.7466	33.9727	37.3388	33.9578	35.2299	39.307	36.1729	35.0698	35.5302	36.5005	32.6377	35.4604	34.9876	36.0405	35.4957	40	34.1868	34.6439	33.6371	35.8745	36.7519	*	35.9973	34.9797	37.2062	36.8811	36.1531	35.4356
hsa-miR-431-3p	*	*	37.6199	*	*	*	*	*	*	*	*	*	*	*	*	42	*	*	40	40	*	*	*	35.5029	*	40	*	*	*	*	*	*	*	*	*	40	*	*	*	*	*	*	32.9791	*	*	34.8204	*	40	34.0515
hsa-miR-431-5p	*	*	37.841	*	*	*	*	39.9951	39.5847	*	*	*	38.2717	*	38.8204	42	38.0663	40	*	40	36.901	40	40	*	38.1467	35.6538	38.7646	38.3264	*	*	40	39.1379	*	*	*	40	*	38.7125	40	39.42	40	*	38.7282	40	40	40	40	40	40
hsa-miR-432-3p	*	*	*	*	*	*	*	*	*	*	*	*	*	*	*	42	*	*	*	*	*	*	*	*	*	*	*	*	*	*	*	*	*	*	*	*	*	*	*	*	*	*	*	*	*	*	*	*	*
hsa-miR-432-5p	*	*	37.3595	*	*	*	*	*	*	*	*	*	*	*	*	42	39.4338	*	*	35.7941	38.108	39.0602	*	*	38.2288	34.4837	*	40	*	40	*	37.8955	*	40	40	*	*	40	37.5791	*	*	40	40	40	37.3903	40	40	38.327	*
hsa-miR-433	*	39.3013	38.1121	*	*	*	*	*	36.8759	*	*	38.5245	38.5489	*	*	42	*	40	40	36.028	*	37.993	38.3951	38.413	38.2225	36.2324	40	38.0034	40	40	*	37.1156	40	40	40	*	40	40	39.3312	37.3447	40	40	37.7617	38.3351	40	40	40	40	*
hsa-miR-448	*	*	*	*	*	*	*	*	*	*	*	*	*	*	*	42	40	*	*	*	*	*	*	*	*	*	40	*	*	*	*	*	40	36.7778	*	*	*	*	*	*	*	*	*	*	*	*	*	*	*
hsa-miR-449a	*	*	*	*	*	*	*	*	*	*	*	*	*	*	*	42	30.6645	*	*	27.4474	38.2182	40	*	*	36.5567	*	37.1894	40	40	38.1296	38.9464	40	*	*	*	36.9903	40	*	*	28.8143	*	31.3378	*	40	29.5138	*	40	*	*
hsa-miR-449b-3p	*	*	*	*	*	*	*	*	*	*	*	*	*	*	*	42	*	*	40	*	*	40	*	*	*	*	*	*	40	*	*	*	*	34.1407	*	33.527	*	*	*	*	*	*	*	*	*	40	40	37.1708	40
hsa-miR-449b-5p	*	*	*	*	*	*	*	*	*	*	*	*	*	*	*	42	40	*	40	40	40	40	40	40	40	40	40	*	*	*	40	*	40	40	40	40	40	*	40	40	40	40	*	40	40	40	40	40	40
hsa-miR-450a-5p	35.5295	37.8916	34.5569	*	37.9408	37.9255	37.2004	*	36.2305	*	36.996	34.5909	36.1459	35.4596	39.554	42	37.2071	37.1801	37.8129	35.862	37.9634	35.7972	34.7161	38.1091	34.7136	34.9452	*	37.9942	40	36.0197	36.9588	35.7044	38.2116	37.7094	40	36.2287	37.6551	35.7433	36.5409	36.1126	40	35.353	*	37.7055	38.1089	37.6518	40	36.7671	37.6945
hsa-miR-450b-3p	35.5977	36.1561	37.8163	36.8053	*	36.4442	*	*	35.3414	36.5472	*	*	*	*	37.1185	42	35.7974	34.4431	34.4413	35.0988	34.5286	33.0064	35.9834	34.9862	33.7319	33.4834	32.7257	33.1105	35.0582	36.5012	35.0096	36.3856	35.2197	*	33.8276	33.9967	35.8029	*	34.9949	34.9695	34.5812	34.9851	35.2166	35.1413	34.8145	34.4766	34.5714	35.9685	34.1009
hsa-miR-450b-5p	39.2793	*	36.9994	38.6613	37.4136	*	*	38.1324	*	*	*	39.0472	*	37.4605	*	42	*	40	40	38.9044	40	40	37.4453	*	40	37.4593	40	40	40	39.3829	40	37.8397	40	*	40	39.0813	*	*	40	40	40	40	40	40	40	40	*	40	*
hsa-miR-451a	22.8872	26.6668	23.5165	25.3156	24.7596	26.269	24.0339	23.503	24.2062	23.233	27.1394	25.1669	21.535	26.095	25.5709	33.5006	23.4834	29.097	28.5878	24.5752	22.3085	22.4602	23.982	27.3343	25.5312	23.5163	24.2638	25.059	24.2613	24.5341	27.6086	19.5225	24.11	24.9886	26.237	24.2918	27.9776	26.0072	25.1599	20.1322	27.7639	24.9327	*	22.7377	22.5516	25.9868	25.6109	27.1717	27.084
hsa-miR-452-3p	*	*	*	*	*	38.8238	*	*	38.1091	*	*	*	*	*	*	42	*	40	40	39.0079	*	*	*	39.1574	*	*	*	38.8901	*	*	*	*	*	*	*	*	40	*	36.4806	40	40	40	36.653	*	*	37.1478	38.1558	*	*
hsa-miR-452-5p	30.5069	32.7858	29.7313	29.9672	31.8688	35.6391	30.7081	32.5016	30.7283	33.9683	32.0586	30.45	30.0692	30.0607	32.0046	42	32.2531	33.1292	33.1366	29.7636	31.8895	30.6776	30.6642	34.3095	30.8538	31.194	32.1075	31.4311	33.0145	31.5433	33.5753	28.6035	31.854	30.8042	32.6577	31.8354	33.0253	31.4638	31.134	29.4304	33.6901	32.8139	31.1083	31.2191	30.9723	32.4964	32.1339	32.3214	33.0697
hsa-miR-454-3p	38.7991	*	*	*	38.9658	*	*	*	38.0556	*	*	*	35.462	*	38.3637	42	40	40	40	36.1459	*	40	37.0793	40	37.7847	38.0546	37.1147	*	37.0751	37.9967	40	37.2823	36.9917	40	40	37.062	40	36.504	40	*	40	38.7655	*	38.3931	37.2487	37.3947	40	40	40
hsa-miR-454-5p	36.8715	*	39.152	*	*	*	*	*	36.4938	*	*	*	*	*	*	42	40	40	38.0588	37.6555	40	40	37.2584	40	40	36.7697	39.4083	36.2013	40	40	40	37.0277	40	*	40	38.6806	40	*	40	36.9755	37.6386	40	40	37.6094	38.0359	39.4695	40	40	38.7093
hsa-miR-455-3p	34.107	35.3253	31.7371	35.2432	32.2841	36.6779	35.5639	36.5951	33.3443	34.0219	33.0996	32.9025	32.4468	32.2006	35.4755	42	35.4833	37.6254	34.7119	31.418	32.1322	33.5517	32.0325	36.1656	32.8255	31.8452	33.7401	32.8893	33.1943	34.282	36.2733	32.63	33.8932	33.0765	33.807	34.1713	35.7661	*	32.4152	32.81	35.4239	33.1818	33.4556	35.8746	32.065	34.8785	34.5208	33.4863	33.7662
hsa-miR-455-5p	36.0753	36.4304	34.2768	36.8883	37.1921	*	39.0606	38.2397	36.4286	*	37.7776	36.9824	35.4236	35.4403	*	42	38.2923	37.6602	37.6558	34.1165	35.7477	35.7662	36.0193	38.1018	35.3047	34.634	38.4332	35.9172	36.9809	37.7666	37.5779	35.6043	36.1853	36.7028	36.1466	35.7465	38.5435	35.2869	35.1066	34.9677	37.9555	37.3841	36.5936	36.8493	35.6627	37.2938	39.0371	37.9812	36.5739
hsa-miR-483-3p	*	*	*	*	*	*	*	*	*	*	*	*	*	*	*	42	*	40	40	*	*	*	*	*	40	*	*	*	*	*	40	*	*	*	*	*	40	*	*	*	*	*	*	*	*	*	*	*	*
hsa-miR-484	29.882	32.7084	30.0881	29.55	31.6157	32.3374	30.7914	31.3328	30.714	32.1007	31.0148	30.3342	30.0003	29.6813	31.8385	42	30.8657	31.8724	30.9619	28.3143	29.8328	28.9378	29.1232	32.945	29.5431	28.7794	30.4854	29.7962	30.6811	30.6489	31.8493	27.6649	30.7793	29.1645	30.7411	30.1044	31.128	29.8682	29.7032	28.364	31.6521	30.4692	29.5118	29.2663	28.561	30.7991	30.9323	30.3647	30.1615
hsa-miR-486-3p	*	*	*	*	*	*	*	*	38.7223	*	*	*	*	*	*	42	36.9539	40	*	40	38.2618	*	40	40	40	40	40	38.1353	39.2523	40	40	36.6007	*	*	40	40	*	*	39.542	36.412	37.2868	40	40	40	38.3258	*	40	*	*
hsa-miR-486-5p	30.0299	33.4855	30.4679	30.626	31.8437	33.4783	31.3061	30.705	31.1293	30.5463	35.2225	32.9258	28.4433	33.1889	32.2012	42	29.8146	40	34.171	32.1806	29.1285	29.4927	30.5503	33.7877	32.2465	30.2924	31.4265	*	31.2216	30.9505	34.97	26.5954	31.2414	32.0567	32.7228	31.1144	34.6635	32.8702	32.4232	27.6292	34.5052	31.5031	30.9954	29.1958	28.738	33.0117	31.8197	33.258	34.0537
hsa-miR-487a	*	*	*	*	*	*	*	*	*	*	*	*	*	*	*	42	40	40	40	40	37.4654	38.1646	*	40	40	37.6148	*	40	*	38.1895	*	*	*	40	*	40	*	40	40	*	40	*	38.0556	*	40	40	*	40	39.5819
hsa-miR-487b	39.1296	*	38.9931	*	37.1649	*	*	*	*	*	*	*	38.4222	38.8963	39.068	42	38.6097	40	40	36.6627	38.1789	40	40	40	39.002	36.2032	40	38.4475	*	*	*	40	*	40	40	40	40	38.6658	40	38.0338	*	40	40	40	40	40	39.9597	40	40
hsa-miR-488-3p	32.5287	33.5524	32.0206	34.4247	33.7643	35.159	34.9075	33.7391	32.5366	35.9523	32.9273	33.0786	32.0006	31.436	33.013	42	33.4646	33.9621	32.8571	30.6438	31.7901	30.8854	31.214	35.287	31.7746	32.4419	32.4195	32.4855	36.2505	33.2436	35.5555	30.8907	32.4893	32.8739	33.7366	33.0258	33.2489	30.9609	30.8028	30.4735	34.3168	33.5848	32.1764	32.7613	31.4773	34.1613	33.3452	32.8044	32.8633
hsa-miR-488-5p	*	*	38.2298	36.4713	*	*	*	*	37.9349	*	*	37.7617	38.0806	36.543	*	42	37.8196	*	40	35.1643	38.4613	36.9195	38.16	*	39.214	37.655	36.6626	38.9111	*	38.0884	*	*	37.9	38.3661	*	38.7884	*	*	36.746	37.6206	*	*	36.9775	*	37.4617	*	37.793	38.1103	*
hsa-miR-489	35.1167	*	35.921	38.0577	36.0869	*	38.9776	38.523	38.5467	*	*	35.6021	36.4267	34.2159	*	42	*	*	35.8506	37.1635	37.6773	36.8309	37.1304	*	36.2658	*	37.639	*	*	*	*	35.5737	*	37.1834	*	37.1765	*	*	*	35.3354	*	*	37.7699	35.6347	*	*	*	*	37.0928
hsa-miR-490-3p	37.0483	36.9101	36.946	36.5403	37.241	36.6199	36.9932	36.9668	37.0859	36.855	37.2204	37.4121	36.9688	37.0112	36.6691	37.7008	36.4187	35.5641	35.8515	35.2875	34.9887	35.5249	35.5941	35.496	35.8402	35.5336	35.5381	35.1402	36.4264	35.0708	35.5714	35.6868	35.9446	35.4384	35.6137	35.5939	35.5998	37.3102	35.9423	35.9673	*	35.0978	*	35.8223	35.8556	35.7118	35.5193	35.1078	35.7712
hsa-miR-490-5p	*	*	*	*	*	*	*	*	*	*	*	*	*	*	*	42	*	40	*	*	*	*	*	*	*	*	*	*	*	*	*	*	*	*	*	*	*	*	*	*	*	*	*	*	*	*	40	*	40
hsa-miR-491-3p	*	*	*	*	*	*	*	*	*	*	*	*	*	*	*	42	*	*	*	40	*	40	*	*	40	*	*	*	*	*	*	30.0013	*	40	*	*	*	*	*	*	*	*	40	*	*	*	*	33.6596	*
hsa-miR-491-5p	36.0781	*	35.3418	37.2851	36.655	*	36.9226	*	*	*	*	*	36.703	*	35.9567	42	*	36.7366	35.8295	33.9632	35.8923	34.8943	34.9262	38.4145	33.6973	34.2582	*	*	38.3869	*	36.7072	34.716	37.2839	35.2286	35.9991	35.8275	36.1084	35.5818	34.8289	35.1137	36.9755	37.825	35.9596	35.5662	36.2625	36.9787	37.9281	*	36.8965
hsa-miR-492	*	*	*	*	*	*	*	*	*	*	*	*	*	*	*	42	*	*	*	*	*	*	38.2896	*	*	*	*	*	*	*	*	37.1086	*	*	*	*	*	*	*	*	*	*	*	*	*	*	40	*	*
hsa-miR-493-3p	*	*	37.1075	*	37.0686	*	*	*	*	*	*	38.1661	39.9687	*	*	42	40	*	*	35.4617	36.9993	38.0713	37.9724	40	38.0664	35.8502	40	36.6947	*	40	40	38.2192	*	40	40	37.1838	40	37.698	36.9504	40	40	*	40	*	40	40	36.8733	40	40
hsa-miR-493-5p	36.6031	*	37.1352	*	35.6715	*	37.7964	*	*	38.2513	*	*	*	36.5149	*	42	*	*	*	35.5011	38.4451	37.6135	*	*	36.2678	35.8187	*	*	40	*	*	40	*	*	*	*	*	*	*	40	40	*	40	*	*	40	39.1151	37.0361	*
hsa-miR-494	*	*	*	*	*	*	*	*	*	*	*	*	*	*	*	42	40	*	40	38.0848	39.0276	40	40	*	39.2402	39.117	40	40	*	*	*	40	40	40	*	40	*	40	40	*	*	40	*	38.8594	40	40	40	40	40
hsa-miR-495-3p	35.0208	35.2662	33.5862	37.7495	33.9881	37.275	35.0632	*	35.723	36.1767	37.0134	34.3354	34.5483	34.2207	35.732	42	34.8608	35.5952	35.3246	31.5454	33.5533	34.1563	35.8683	36.6459	33.2426	31.4795	34.7469	34.9703	35.8598	35.2534	36.4439	33.6379	37.8543	35.2417	36.0417	34.3008	36.0208	34.7086	33.8691	34.4637	36.7164	35.4575	*	34.5757	36.1699	35.607	37.0039	33.0054	36.4897
hsa-miR-496	*	*	*	*	*	*	39.3385	*	38.0831	*	*	*	*	*	*	38.9209	40	37.7375	40	38.8576	36.6704	36.7975	40	40	36.9826	34.9191	40	40	38.9919	*	37.1225	36.7121	40	36.9268	39.0112	*	36.7029	37.6757	39.1802	39.5552	40	40	36.9733	40	36.3958	40	40	36.5805	39.4472
hsa-miR-497-5p	26.6532	30.6827	27.5329	28.7436	29.3004	31.8222	27.6658	29.1153	29.0468	32.4295	28.8507	29.0574	28.0862	27.4647	29.6397	42	29.9405	30.7626	29.9048	26.0498	29.8825	27.3395	27.1564	31.0433	28.3365	29.051	29.3414	28.6324	30.5387	29.9865	31.8882	25.97	28.7636	27.8916	30.5995	29.5806	29.8738	27.8674	28.0642	26.7857	31.1799	28.9914	28.1925	28.2637	28.4242	30.5449	30.0292	30.0134	29.7279
hsa-miR-498	*	*	*	*	*	*	*	*	*	*	*	*	*	*	*	42	*	40	*	*	*	40	*	*	*	30.133	*	*	*	40	*	28.4814	*	39.3712	*	40	*	*	*	28.5288	*	*	*	40	*	38.2401	*	*	*
hsa-miR-499a-3p	*	36.0665	*	*	*	*	*	*	*	*	*	*	38.27	*	37.3051	42	*	*	37.2584	40	37.6321	37.6176	36.6262	*	36.9157	37.4393	40	*	*	38.1585	40	*	*	*	40	*	38.8163	*	*	40	36.8965	*	40	40	40	*	40	40	*
hsa-miR-499a-5p	36.4608	*	*	37.6676	37.736	*	*	39.5472	36.8689	*	39.418	36.5182	36.7041	36.4511	37.8959	42	37.3871	*	40	35.3572	38.8251	37.4155	36.9101	38.7979	36.7033	36.3024	37.7002	36.7896	*	*	37.9935	34.8761	37.8644	37.7985	37.6998	39.5172	*	36.6946	35.7763	36.8021	40	*	40	39.494	36.7043	40	*	36.9936	37.8846
hsa-miR-500a-5p	32.8817	36.0973	31.0047	33.5748	33.0848	35.9089	32.5292	33.8518	33.0425	34.7155	33.2987	32.746	32.2887	31.7903	33.8579	42	33.8036	34.4594	34.0333	31.946	34.0446	32.638	32.0749	36.765	31.0878	31.3294	33.9682	32.5358	34.3266	33.8217	34.9103	30.8484	33.945	32.0506	34.6094	33.4778	36.1453	32.5874	33.4534	31.8553	35.2728	33.9159	33.895	33.6378	32.0627	35.4942	36.1125	33.5639	37.0577
hsa-miR-501-3p	31.7642	35.0886	30.97	32.6435	32.6103	34.8475	32.3549	32.9279	32.6897	34.8554	33.196	32.2051	31.7642	31.1635	33.0512	42	33.4814	33.8901	34.0922	31.4984	32.8266	32.0292	32.1625	34.8984	30.8848	31.0542	32.7435	32.201	34.7142	32.8774	34.0813	30.8847	33.242	32.0718	32.7144	32.2226	32.9807	*	32.8306	30.9867	34.321	33.2253	32.152	31.193	31.2779	34.1439	33.2034	32.1185	32.734
hsa-miR-501-5p	32.6366	39.554	32.1349	34.6766	34.782	35.8272	34.0296	35.2252	33.5445	37.0171	34.5582	33.636	33.346	32.9556	35.6936	42	35.0094	*	34.8742	33.1235	34.1443	33.2073	32.8697	35.8669	32.4413	32.189	35.0697	34.6943	35.7187	33.9005	36.0177	32.0605	34.8265	33.3401	35.8466	34.7799	35.6593	33.3179	33.5769	32.9782	37.6371	35.1218	33.9896	34.1826	33.0574	35.7493	35.6832	34.9712	36.0217
hsa-miR-502-3p	30.1955	32.8828	29.2018	30.0713	31.4458	33.4569	30.7669	31.6319	30.4278	32.9213	31.5761	30.9308	30.0588	29.6176	31.4604	42	31.1762	32.3374	32.253	29.9965	31.3442	30.0427	29.9339	33.7313	29.5677	29.5811	30.8412	30.032	32.9477	31.1926	32.974	28.8485	31.3347	29.9666	32.3158	31.2184	32.1196	30.1979	30.7059	29.463	32.9948	31.9693	30.5585	29.795	29.6579	32.9749	31.8822	31.2397	31.5631
hsa-miR-502-5p	34.2962	*	33.7201	36.1115	34.661	37.0577	37.0753	38.9065	36.5108	35.6376	36.0179	36.2363	33.9635	34.5797	36.8284	42	35.6167	37.1775	36.2736	34.0244	35.6143	35.7376	33.9619	40	34.6389	34.4935	35.5194	35.2319	36.0953	36.1434	40	33.2092	36.461	34.6523	40	35.5816	36.4476	35.051	34.4907	34.5738	36.2463	36.6055	*	34.674	34.6684	36.7055	37.9225	36.0324	36.755
hsa-miR-503-5p	33.9893	36.9842	32.9979	35.2511	34.2537	36.692	*	*	36.1715	*	36.1352	34.521	34.5574	33.7214	36.0933	42	35.0205	36.2076	*	33.9218	33.8722	34.1548	33.5447	*	34.0481	32.2759	*	34.5545	*	*	*	33.5844	34.5862	35.5796	35.1502	35.6832	*	35.0727	35.6097	33.7447	36.1218	34.9707	36.6791	34.9035	34.0323	*	*	34.7497	35.8348
hsa-miR-504	*	*	*	38.2457	*	*	37.1119	38.4625	*	*	*	*	37.6018	38.6131	38.2469	42	*	40	40	37.6386	*	38.5269	38.7531	*	40	40	39.1604	36.0573	39.5794	37.8983	40	35.9269	*	*	*	38.0839	39.974	40	35.1419	38.2796	40	39.3131	38.1527	*	37.6624	38.957	*	38.5082	*
hsa-miR-505-3p	30.7966	33.2915	30.953	31.424	33.2079	35.2416	32.5121	32.7503	31.4355	33.6369	32.7037	31.9521	31.1988	31.0067	33.145	42	32.483	34.0129	33.1029	30.2176	31.5595	30.8145	30.5859	34.6558	30.6169	30.6801	32.1436	31.2945	32.3265	32.1554	33.8637	29.781	31.9397	31.0256	32.3458	31.8129	32.6929	31.1135	31.4505	29.7842	33.6457	32.1033	31.81	30.9665	31.0021	32.7879	33.4694	32.8095	32.1541
hsa-miR-505-5p	35.7421	*	36.7358	*	37.6063	*	37.7068	37.9713	*	*	36.7201	37.3692	35.8427	35.0104	37.9751	42	*	*	*	34.7283	*	*	*	*	*	*	*	*	37.0729	38.0461	*	34.4312	38.2387	*	*	36.4508	36.4153	*	*	*	*	35.9279	*	36.114	*	35.9957	*	*	37.1676
hsa-miR-506-3p	36.6282	*	38.7457	*	*	*	39.978	*	36.5846	*	39.0976	38.9033	*	36.386	*	42	40	*	37.4059	39.2574	38.4863	36.5096	40	*	40	40	*	*	40	*	*	36.908	40	37.4148	*	40	40	40	36.4178	36.7732	*	40	37.338	40	38.1698	40	37.3413	40	38.0222
hsa-miR-508-3p	33.9884	*	37.4014	37.3813	38.4939	*	37.5993	37.1943	33.6794	39.2386	36.219	38.3695	37.4175	34.932	*	42	40	40	36.5375	36.2556	36.8935	35.2292	36.8274	39.2795	37.7749	40	*	38.152	37.8134	40	40	34.8846	40	35.1574	40	40	40	39.1212	35.0322	35.8728	40	37.2009	*	*	38.825	*	*	38.0058	35.4207
hsa-miR-508-5p	*	*	36.8168	*	37.9312	*	*	*	37.0834	38.7735	37.6221	39.4664	38.7445	38.2589	*	42	35.6218	40	40	40	35.8433	35.8409	37.8633	40	*	*	*	38.6759	40	*	*	40	*	37.3843	*	35.621	*	*	36.0552	40	*	40	37.8183	39.2608	*	35.7069	*	*	38.3477
hsa-miR-509-3-5p	33.7923	*	35.5763	35.2604	36.1974	*	36.8367	*	33.2393	36.1449	35.8987	36.9039	*	35.5784	38.6366	42	37.5792	37.1926	34.9928	35.7635	35.1094	34.0689	34.5706	37.028	36.1419	40	36.1647	36.0113	36.7788	40	40	34.3302	35.1577	34.7248	36.8575	36.9136	40	37.136	32.8182	34.5261	36.2392	37.0088	35.4456	36.1609	35.2498	37.2044	35.3199	37.0301	35.6748
hsa-miR-509-3p	31.7814	37.6964	33.8263	33.8841	35.6724	*	33.5076	35.3469	31.2866	35.5826	33.1531	35.9505	34.7883	32.2448	36.6583	42	34.175	36.6439	33.7164	33.0022	33.5505	31.8876	33.177	33.9224	34.6229	34.9173	33.4615	32.891	35.657	37.1704	40	32.8776	34.4604	32.7232	36.0787	35.3426	*	35.1841	31.1688	32.6476	37.2867	34.6859	*	32.5468	33.8233	40	33.9787	33.5554	32.9214
hsa-miR-510	36.1179	*	36.5949	*	38.0367	*	*	*	*	*	*	*	36.7311	*	*	42	*	40	*	*	35.6676	35.9444	38.6914	*	*	36.2512	40	*	38.8609	*	40	35.9883	36.7564	37.2435	*	40	40	*	36.214	36.776	40	40	*	35.4719	36.533	*	40	40	40
hsa-miR-511	34.2297	36.4097	33.8086	35.5981	35.0932	35.6247	34.7774	34.2918	33.4324	*	35.7762	34.3175	36.0308	33.0376	35.8081	42	34.7078	35.4905	34.524	33.4907	34.6889	32.9705	34.3147	35.9179	32.5338	33.1543	33.5355	31.6773	35.9841	*	36.8647	32.9273	35.06	34.1364	34.9894	35.453	36.8427	*	33.5822	33.1814	33.6801	35.0934	32.9525	32.0679	33.3194	36.9885	34.8989	33.2235	33.6196
hsa-miR-512-3p	*	*	*	*	*	*	*	*	*	*	*	*	*	*	*	42	*	*	*	*	*	*	*	*	*	*	*	*	*	*	*	40	*	*	*	*	*	*	*	*	40	*	*	*	*	*	*	*	*
hsa-miR-512-5p	*	*	*	*	*	*	*	*	*	*	*	*	*	*	*	42	*	*	40	*	*	*	40	*	40	*	*	*	*	*	40	40	*	37.2731	*	40	*	*	40	*	*	40	*	*	*	*	*	*	*
hsa-miR-513a-3p	33.43	*	34.7465	36.0893	37.2394	*	37.0815	36.5397	33.582	38.4663	34.9605	37.8366	38.0362	34.6714	36.8391	42	35.4534	*	34.7017	36.3897	35.2456	33.065	36.6812	36.7859	35.8695	36.6097	37.4835	36.4767	37.3045	39.3835	*	33.9503	35.6484	34.0002	37.8786	40	37.1962	37.123	33.6485	33.9364	38.2287	37.3645	34.083	34.6712	36.7252	36.8242	35.0384	36.1723	34.667
hsa-miR-513a-5p	35.6706	*	36.5093	38.9719	*	*	36.8482	*	36.4883	39.5372	38.9917	38.7912	*	35.77	38.5193	42	40	40	36.4176	36.6437	37.9227	35.4944	40	38.3285	38.198	40	40	38.2749	37.0822	*	40	35.1727	37.7502	36.8909	*	38.037	37.141	40	36.4635	39.2713	39.1181	40	*	35.9804	40	40	36.4955	36.8776	36.8519
hsa-miR-513c-5p	32.8179	*	34.2109	36.5228	35.2664	38.8141	37.8796	36.0501	33.1511	37.1504	34.9265	39.0351	35.6756	33.8119	*	42	37.8382	39.3853	35.0967	34.5424	37.4714	34.1025	35.5038	39.4982	37.0639	36.7079	36.3996	35.6186	36.9484	*	*	33.6257	37.7868	*	37.6078	36.6983	36.9745	*	33.2356	35.5065	40	35.5824	35.2902	34.9028	36.7861	40	36.2759	37.8132	34.3601
hsa-miR-514a-3p	34.266	*	35.9945	36.9976	36.6974	*	36.5817	36.8668	33.4471	37.4593	36.0682	36.9511	36.6443	34.5638	39.9963	42	37.0623	40	35.9737	35.113	35.8806	33.8204	35.7776	40	36.4033	38.1648	38.7942	36.8611	36.4649	40	40	33.536	37.6232	34.4202	38.2252	37.2913	37.3395	38.7568	34.0268	33.8646	37.966	36.8891	35.1348	35.7719	36.62	*	35.431	37.0778	34.6358
hsa-miR-515-3p	*	*	*	*	*	*	*	*	*	*	*	*	*	*	*	42	*	*	40	*	*	*	*	*	*	*	*	*	*	*	*	*	*	*	*	37.7151	*	37.2946	*	*	*	*	*	*	*	*	*	*	*
hsa-miR-515-5p	*	*	*	*	*	*	*	*	39.1158	*	*	*	*	*	*	42	40	*	40	*	*	*	*	*	*	*	*	*	*	*	*	*	40	*	*	40	40	*	40	*	*	*	*	38.9003	*	*	*	40	40
hsa-miR-516a-3p	*	*	*	*	*	*	*	*	*	*	*	*	*	*	*	42	*	*	*	*	*	*	*	*	*	*	*	*	*	*	*	*	*	35.2731	*	40	*	34.0423	*	*	*	*	*	*	*	40	40	*	*
hsa-miR-516a-5p	*	*	*	*	*	*	*	*	*	*	*	*	*	*	*	42	*	*	*	*	*	*	40	*	37.0746	40	*	*	*	*	*	*	*	*	*	*	*	*	*	*	*	*	*	*	*	*	*	*	*
hsa-miR-516b-5p	*	*	*	*	*	*	*	*	*	*	*	*	*	*	*	42	*	40	40	*	40	*	*	40	40	*	40	*	40	*	40	40	*	*	*	*	*	*	*	*	*	*	40	40	*	*	40	40	*
hsa-miR-517-5p	*	*	38.0385	*	*	*	*	*	*	*	*	*	*	*	*	42	40	*	40	40	40	40	40	*	*	*	40	40	*	40	*	40	*	*	*	40	38.174	*	*	40	*	*	*	40	40	40	40	40	40
hsa-miR-517a-3p	*	*	*	*	*	*	*	*	*	*	*	*	*	*	*	42	40	*	40	*	*	*	32.9993	*	*	*	*	*	40	*	*	*	*	*	*	*	*	*	*	*	*	*	*	*	*	*	*	34.1899	*
hsa-miR-517c-3p	*	37.1391	*	*	37.3137	*	38.4284	*	*	*	*	*	*	*	38.4519	42	*	40	*	40	*	37.0394	*	36.4665	40	40	*	37.4566	*	*	40	*	38.393	*	*	*	*	*	38.3361	40	40	*	*	*	40	40	38.2809	40	40
hsa-miR-518a-3p	*	*	*	*	*	*	*	*	*	*	*	*	*	*	*	42	40	*	*	*	39.4709	*	*	*	*	*	*	*	*	*	*	*	*	*	*	*	*	*	*	*	*	*	*	40	*	*	*	*	*
hsa-miR-518a-5p	*	*	*	*	*	*	*	*	*	*	*	*	*	*	*	42	39.4934	40	40	*	*	*	40	40	40	40	*	40	*	40	*	40	40	*	40	40	40	*	*	*	*	40	*	40	*	40	*	39.1127	40
hsa-miR-518b	*	*	*	*	*	*	*	*	*	*	*	*	*	*	*	42	*	*	*	40	40	*	40	*	*	40	40	40	*	*	*	40	*	*	*	*	39.2899	*	*	40	*	40	40	40	*	*	*	*	40
hsa-miR-518c-3p	*	*	*	*	*	*	*	*	*	*	*	*	*	*	*	42	*	*	*	*	*	*	*	*	*	*	*	*	*	*	*	29.5428	*	*	*	*	*	*	*	*	*	*	30.8892	*	29.6732	*	*	*	*
hsa-miR-518c-5p	*	*	*	*	*	*	*	*	*	*	*	*	*	*	*	42	*	40	*	*	*	*	40	*	40	40	40	40	*	*	*	37.3476	*	*	*	*	*	*	*	38.085	*	*	*	36.9356	40	40	*	40	*
hsa-miR-518d-3p	*	*	*	*	*	*	*	*	*	*	*	*	*	*	*	42	*	*	40	*	36.5965	*	40	*	*	40	*	*	38.138	*	*	*	*	*	*	*	*	*	40	*	*	*	*	*	*	*	40	*	*
hsa-miR-518d-5p	*	*	*	*	*	*	*	*	36.6766	*	*	39.1765	*	*	*	42	*	40	36.7999	40	40	40	*	*	37.0628	*	40	40	40	*	40	*	*	33.6132	*	*	*	*	38.4024	*	40	40	40	40	*	40	*	37.4384	40
hsa-miR-518e-3p	*	*	*	*	*	*	*	*	*	*	*	*	*	*	*	42	31.1764	*	*	27.7091	*	36.1904	35.7052	*	*	32.08	*	*	*	*	*	38.7288	*	*	*	*	*	*	*	30.1285	32.7286	*	*	*	29.9244	*	*	30.5622	*
hsa-miR-518e-5p	*	*	*	*	*	*	*	*	*	*	*	*	*	*	38.8877	42	*	40	*	*	*	*	*	*	40	*	*	*	*	*	*	*	*	*	*	*	*	*	*	*	*	*	*	*	*	*	*	*	*
hsa-miR-518f-3p	*	*	*	*	*	*	*	*	*	*	*	*	*	*	*	42	*	*	*	*	*	*	*	*	*	*	*	*	*	*	*	*	*	*	*	*	*	*	40	*	*	*	*	*	*	*	*	*	*
hsa-miR-518f-5p	*	*	37.1947	*	39.2692	*	*	*	*	36.9243	*	*	*	*	*	38.6534	40	40	39.3302	40	37.9086	40	40	37.0912	37.182	37.0731	37.6398	36.8494	40	40	36.556	40	38.4645	40	38.2296	35.7742	40	*	40	40	38.4791	40	40	40	40	40	37.1347	40	40
hsa-miR-519a-3p	*	*	*	*	*	*	*	*	*	*	*	*	*	*	*	42	*	*	*	*	*	*	*	*	*	*	*	*	*	*	*	*	*	*	*	*	*	*	*	*	*	*	*	*	*	*	*	*	*
hsa-miR-519b-3p	*	*	*	*	*	*	*	*	*	*	*	*	*	*	*	42	*	*	*	*	*	40	*	*	*	*	*	*	*	*	*	40	*	*	*	40	*	*	*	*	*	*	*	*	*	*	*	*	*
hsa-miR-519c-3p	*	*	*	*	*	*	*	*	*	*	*	*	*	*	*	42	*	*	*	*	*	*	40	*	*	37.6623	*	*	*	*	*	*	*	*	*	*	*	*	*	*	*	*	*	*	*	*	*	*	*
hsa-miR-519d	*	*	*	*	*	*	*	*	37.6125	*	*	*	*	*	*	42	40	*	*	*	40	40	40	40	*	37.6619	*	*	40	*	*	36.9572	*	*	*	*	*	39.173	*	40	*	37.9176	*	36.9136	37.0772	36.9977	*	40	40
hsa-miR-519e-3p	*	*	*	*	*	*	*	*	*	*	*	*	*	*	*	42	*	*	*	*	*	40	*	*	*	*	*	*	*	*	*	*	*	*	*	*	*	*	*	*	*	*	*	*	*	*	*	*	*
hsa-miR-519e-5p	*	*	*	*	*	*	*	*	*	*	*	*	*	*	*	42	*	*	*	*	*	36.8967	*	*	*	*	*	*	*	*	*	*	*	*	*	*	*	*	*	*	*	*	*	*	*	*	*	*	40
hsa-miR-520a-3p	*	*	*	*	*	*	*	*	*	*	*	*	*	*	*	42	*	40	*	*	*	40	*	*	*	*	*	*	*	*	*	*	*	*	*	*	*	*	*	*	40	*	*	*	*	*	*	40	*
hsa-miR-520a-5p	*	*	*	*	*	*	*	*	*	*	*	*	*	*	*	42	40	40	40	*	40	40	40	40	40	*	40	40	*	40	*	40	*	40	40	40	40	*	40	40	37.6133	39.1779	40	*	40	40	40	40	40
hsa-miR-520b	*	*	*	*	*	*	*	*	*	*	*	*	*	*	*	42	*	*	*	37.8207	*	*	*	*	*	*	*	*	*	*	*	*	*	*	*	*	*	*	*	*	*	*	*	*	*	*	*	*	*
hsa-miR-520c-3p	*	*	*	*	*	*	*	*	*	*	*	*	*	*	*	42	*	*	*	*	*	*	*	*	38.6954	*	*	*	*	*	*	40	*	*	*	*	*	*	*	*	*	*	*	*	40	*	*	*	*
hsa-miR-520d-3p	38.1415	*	*	37.57	*	*	*	*	*	*	37.3774	*	*	*	36.4148	42	36.1257	39.063	35.9928	35.0246	35.9163	35.0745	35.1024	*	40	34.4645	34.9259	34.7025	37.1886	38.1069	34.7084	40	39.1896	*	40	40	40	*	37.0885	40	36.5271	36.5406	35.6083	*	37.2577	36.5409	34.5709	39.4523	35.776
hsa-miR-520d-5p	*	*	*	*	*	*	*	*	*	*	*	*	*	*	*	42	*	*	*	27.0425	*	*	*	*	29.6092	*	40	*	*	*	*	40	*	*	*	*	*	*	*	28.9885	*	*	*	*	40	*	*	*	*
hsa-miR-520e	*	*	*	*	*	*	*	*	*	*	*	*	*	*	*	42	*	*	*	*	*	40	*	*	*	*	*	*	*	*	*	*	*	34.5935	*	36.7749	*	*	*	*	40	*	*	34.8351	*	*	36.3766	*	*
hsa-miR-520f	*	*	*	*	*	*	*	*	*	*	*	*	*	*	*	42	40	*	*	*	*	*	*	*	*	*	*	*	*	*	*	40	*	34.4849	35.8505	*	*	*	40	40	*	*	*	*	40	*	*	*	*
hsa-miR-520g	*	*	*	*	*	*	*	*	*	*	*	*	*	*	*	42	*	*	40	*	*	*	*	*	*	*	*	*	*	*	*	*	*	*	*	*	*	*	*	40	*	40	*	*	*	*	*	38.6978	*
hsa-miR-520h	*	*	37.616	37.888	*	38.2921	35.5954	*	*	*	37.4743	*	35.9305	37.0147	*	36.4762	*	*	*	*	*	*	*	*	*	*	*	33.3315	*	*	*	34.1266	*	34.3416	*	*	*	*	*	*	*	*	*	*	*	34.1635	*	*	*
hsa-miR-521	*	*	*	*	*	*	*	*	*	*	*	*	*	*	*	42	*	*	*	*	*	*	*	*	*	*	*	*	*	*	*	40	*	*	*	*	*	*	*	*	*	40	*	40	*	*	*	*	*
hsa-miR-522-3p	*	*	*	*	*	*	*	*	*	*	*	*	*	*	*	42	*	*	*	*	*	*	*	*	*	*	*	*	*	*	*	*	*	40	*	*	*	*	*	*	*	*	*	*	*	*	*	*	*
hsa-miR-523-3p	*	37.693	*	35.7796	38.95	36.9545	*	*	37.5994	*	*	*	*	*	35.671	36.7369	34.5707	35.7977	33.2265	35.7694	34.3057	34.5968	33.868	33.329	33.8441	34.4833	34.6805	*	*	*	40	37.8329	36.9022	35.6946	35.7707	*	36.7403	*	35.9464	34.877	36.1954	40	*	34.1058	35.6749	33.8986	40	33.6996	34.6071
hsa-miR-524-3p	*	*	*	*	*	*	*	*	*	*	*	*	*	*	*	42	*	*	*	37.3487	*	*	*	*	*	*	*	*	*	*	*	*	*	40	*	*	*	*	*	*	*	*	*	*	40	*	*	*	*
hsa-miR-524-5p	*	*	*	*	*	*	*	*	*	*	*	*	*	*	*	42	40	37.9699	*	*	38.4172	36.9417	37.1155	*	40	40	40	*	40	36.7765	40	40	*	37.0188	40	40	38.6812	40	40	*	36.9501	38.6656	40	40	*	40	40	40	*
hsa-miR-525-3p	*	*	*	*	*	*	*	*	*	*	*	*	*	*	*	42	40	40	*	*	*	*	*	*	*	*	*	*	*	40	*	40	40	*	40	35.1327	*	*	40	*	*	*	37.475	40	40	*	*	*	40
hsa-miR-525-5p	*	*	*	*	*	*	*	*	*	*	*	*	*	*	*	42	*	40	36.8514	40	*	37.4705	40	36.7729	33.8991	36.9397	*	*	*	*	*	40	*	40	*	*	*	*	40	*	*	*	*	40	*	*	*	*	34.9136
hsa-miR-526b-3p	*	*	*	*	*	*	*	*	*	*	*	*	*	*	*	42	*	*	*	*	*	*	*	*	*	*	*	*	*	*	*	*	*	*	*	*	*	*	*	*	*	*	*	*	*	*	*	*	*
hsa-miR-526b-5p	36.5837	36.9639	36.4349	36.5906	36.4673	*	*	36.4969	*	*	*	*	*	*	36.6846	42	*	37.0955	36.7641	40	33.5599	35.1877	34.1672	*	35.6422	34.2246	38.4951	37.9379	36.518	36.8691	37.2475	37.1146	35.1408	*	*	38.3709	35.464	37.5841	37.6754	35.5265	36.5148	36.0521	35.3411	35.4267	34.9564	36.8902	37.8806	34.7297	36.8544
hsa-miR-532-3p	28.6945	31.9618	28.4387	28.8312	30.1188	32.6864	29.1514	30.4635	29.6234	32.3493	30.2867	29.6001	29.1121	28.2123	30.8432	42	30.2295	31.4853	31.7384	28.679	30.2942	29.2593	28.8957	32.7278	28.1704	28.5061	30.2901	29.2725	31.5747	30.2906	32.5729	27.5592	30.5128	28.7042	31.7093	30.2743	31.0424	29.109	29.6768	28.3567	31.4762	30.4626	29.589	29.6908	28.6879	32.626	31.141	30.1906	30.5342
hsa-miR-532-5p	30.6378	33.1533	29.277	31.5778	31.4808	33.9263	31.9044	32.6373	30.8065	33.5775	32.0533	30.8354	30.5875	29.9926	32.5284	42	31.7589	33.1333	32.5438	30.0112	30.9832	30.6126	30.1108	33.743	29.2596	29.5242	31.7821	30.7662	32.3366	31.0608	33.8871	28.9858	31.5945	30.4966	32.6592	31.281	32.1622	30.9227	31.0868	29.9676	32.2358	32.0373	31.1511	31.0191	29.7797	32.8316	32.5743	31.8348	32.1865
hsa-miR-539-5p	*	*	38.5262	*	*	*	*	*	*	*	*	*	*	*	*	42	40	40	*	40	*	40	40	*	40	38.4079	*	*	40	*	*	*	*	40	*	40	*	*	40	40	*	*	*	40	40	*	*	38.8417	*
hsa-miR-541-3p	*	*	*	*	*	*	*	*	*	*	*	*	*	*	*	42	*	*	40	*	38.194	39.1381	38.2451	*	40	39.1226	*	40	*	40	*	*	*	39.4557	*	*	40	37.6624	38.4185	*	*	*	40	*	*	*	*	40	*
hsa-miR-541-5p	*	*	*	*	*	*	*	*	*	*	*	*	*	*	*	42	40	40	40	*	*	40	40	*	*	*	*	*	*	*	*	*	*	*	40	*	*	*	*	*	*	*	*	*	*	*	*	40	*
hsa-miR-542-5p	35.6505	36.8963	34.499	36.7769	36.5627	*	36.4915	*	*	*	35.5091	*	36.5406	34.9696	36.5065	42	33.7323	34.6312	36.626	35.053	35.8636	34.2025	33.5095	36.6074	33.7057	34.4951	34.8579	35.7656	35.761	34.593	38.9116	37.0421	36.5997	36.0563	38.1549	36.7841	40	33.6106	35.4747	35.6726	34.9914	35.1003	34.9443	35.5084	35.1355	35.0558	40	34.8936	*
hsa-miR-543	35.5436	*	34.3277	36.0256	34.6667	*	34.1533	*	36.1614	35.6891	*	*	*	35.0867	37.1833	42	*	*	34.6836	33.5533	34.7865	34.784	35.5108	*	34.103	33.1538	35.6737	35.941	*	*	40	36.6872	*	38.5159	40	35.0227	*	34.4415	36.5854	36.5289	*	*	*	37.0453	37.2923	36.5433	40	*	38.2717
hsa-miR-544a	*	*	*	*	*	*	*	*	*	*	38.0208	*	*	*	*	42	*	*	*	37.5876	37.353	40	*	*	*	40	40	*	*	*	*	*	*	*	*	*	*	*	*	*	*	*	40	38.6542	40	*	*	*	*
hsa-miR-545-3p	36.0356	*	*	*	37.1093	*	38.0544	*	38.6477	*	38.2808	38.3839	36.8736	36.8631	38.8653	42	37.1246	37.6304	36.8384	34.7488	36.5656	35.7825	34.8413	39.6175	35.5037	35.6463	36.5397	36.8598	40	37.6372	39.0608	33.7478	36.2924	36.1071	36.8528	36.4749	36.4512	36.2179	36.4699	35.1121	38.4185	37.8205	36.072	35.8125	36.6685	36.8113	40	36.4899	38.4834
hsa-miR-548a-5p	*	*	*	*	*	*	*	*	*	*	*	*	*	*	*	42	*	*	40	*	*	*	40	*	40	40	*	*	*	*	*	*	38.4548	*	*	*	*	*	40	*	40	*	40	*	40	40	*	*	*
hsa-miR-548b-3p	36.5217	38.9022	37.5698	39.4453	38.4628	37.6821	37.7624	*	37.378	*	37.6579	39.4111	39.4957	36.8302	*	42	37.8606	37.849	37.0213	36.9826	37.2852	35.6921	36.4735	36.8634	37.3007	36.2472	40	36.6259	39.1738	37.8174	37.3521	35.4551	38.2649	36.7731	*	38.5153	40	35.9917	36.5995	36.5132	38.639	37.751	37.7153	35.6651	37.1442	38.2651	36.9706	36.9925	36.6218
hsa-miR-548c-3p	*	*	*	*	*	*	*	*	38.0695	*	*	*	*	*	*	42	*	40	31.7714	38.0538	40	*	39.5917	33.8699	*	*	*	*	*	*	40	37.575	*	*	40	40	*	*	40	*	*	*	*	37.3797	*	*	*	*	*
hsa-miR-548c-5p	35.5087	*	35.1617	37.9037	37.2356	*	36.7247	37.7488	36.8491	*	*	37.975	37.325	38.1667	*	42	40	40	37.1868	35.647	36.9805	36.0967	36.3961	*	35.1432	36.5883	37.9661	36.845	39.1054	36.9095	*	35.0128	36.3881	35.9335	38.7239	*	39.3145	36.506	38.6848	35.4642	38.0553	38.2266	36.7867	39.4343	36.1254	40	37.351	*	*
hsa-miR-548d-5p	*	*	*	*	*	*	*	*	*	*	*	*	*	*	*	42	*	*	*	40	40	40	*	*	40	40	*	*	40	40	*	40	40	40	*	*	*	*	*	40	*	*	40	*	40	40	*	40	40
hsa-miR-548h-5p	*	*	*	*	*	*	*	*	*	*	*	*	*	*	*	42	*	40	37.9733	*	38.5521	40	*	*	*	*	*	*	*	*	*	*	*	*	*	*	*	*	*	*	*	40	*	*	*	40	*	*	40
hsa-miR-548i	*	*	*	*	*	*	*	*	*	*	*	*	*	*	*	42	*	*	*	*	*	*	*	*	40	*	*	*	*	*	*	38.097	*	*	*	*	*	*	*	*	*	*	*	40	38.0511	*	*	*	40
hsa-miR-548j	*	*	*	*	*	*	*	*	*	*	*	*	*	*	*	42	*	40	40	*	38.5111	*	40	*	40	39.0402	*	*	*	*	*	*	*	32.7553	*	*	*	*	*	38.0039	40	*	*	*	*	*	*	40	*
hsa-miR-548k	*	*	*	*	*	*	*	*	*	*	*	*	*	*	*	42	40	*	*	40	40	*	40	40	*	40	*	*	40	*	*	40	*	*	40	*	40	*	40	*	*	40	40	40	40	*	40	40	*
hsa-miR-548l	*	*	*	*	*	*	*	*	*	*	*	*	*	*	*	42	*	*	40	40	*	*	40	*	*	40	*	*	*	40	*	40	*	40	*	*	*	*	40	40	*	*	*	*	*	*	*	*	*
hsa-miR-548m	*	*	*	*	*	*	*	*	*	*	*	*	*	*	*	42	*	*	*	40	*	*	*	*	*	*	*	40	*	40	*	*	*	*	*	*	*	*	*	*	*	*	40	*	*	*	40	*	*
hsa-miR-548o-3p	*	*	36.9524	36.3024	*	*	*	37.0536	*	37.203	*	38.8101	36.6118	*	*	42	40	37.1611	38.3764	36.8962	40	36.2552	36.2452	39.2006	36.2603	36.6304	38.9036	37.0117	40	40	37.3188	34.973	36.7636	36.2952	40	36.7692	38.2316	39.3323	40	35.6249	37.1138	36.8421	40	40	37.4478	37.489	36.9146	37.795	35.9998
hsa-miR-549a	38.2832	*	38.3666	*	*	*	*	37.9901	36.776	*	*	*	38.251	36.2827	*	42	38.6823	40	38.2101	36.4532	*	38.0877	37.0951	40	36.5043	40	*	39.5081	*	40	*	38.0276	*	*	*	*	*	38.8295	36.4903	37.8685	*	40	36.7313	*	36.7636	*	37.8416	40	*
hsa-miR-550a-3p	*	38.3415	37.0314	*	37.0711	*	*	37.7555	*	*	36.2238	*	37.8598	*	*	42	38.0687	*	37.7085	35.4567	36.171	38.1182	35.9965	*	36.5146	35.4653	37.3522	35.8937	36.8619	40	37.6767	36.5242	37.4155	*	37.4524	36.7533	37.8984	*	39.1635	36.9426	37.6887	40	*	35.877	36.7422	37.9442	*	38.3518	38.0057
hsa-miR-550a-5p	*	39.1654	36.8723	*	*	*	*	*	38.468	*	*	38.1324	38.1136	37.0546	*	42	*	40	*	40	40	40	35.6171	40	37.6509	40	35.8548	40	37.8521	38.6431	40	39.4988	40	38.0966	40	40	38.8458	36.592	38.0495	36.8765	*	40	*	*	36.7217	40	*	40	*
hsa-miR-551a	29.6385	32.5404	29.0547	29.4661	30.6848	33.8428	30.6527	31.6807	30.8852	33.3131	30.91	30.2468	29.3039	29.0799	31.5759	42	31.4379	32.8665	32.9215	29.0896	31.0907	29.7725	29.0345	33.0465	30.5556	30.5296	31.1658	30.732	31.813	30.5389	33.9475	27.5822	30.8508	29.7092	32.5266	30.6286	31.7227	30.7533	30.0536	28.8062	32.0338	31.0007	30.2931	30.4255	29.5853	32.217	32.5546	32.4284	32.2101
hsa-miR-551b-3p	35.3456	36.7772	36.8319	*	36.8436	*	*	*	*	*	*	36.8953	35.5815	*	36.5799	42	*	*	*	36.7945	37.0175	*	36.8094	*	37.6145	40	34.6647	*	37.0186	37.0476	*	35.0824	36.5785	40	40	40	40	*	*	32.9498	40	*	36.4471	40	40	*	*	37.2559	37.0662
hsa-miR-551b-5p	*	*	*	*	*	*	*	*	*	*	*	*	*	*	*	42	*	*	*	40	*	40	40	*	40	*	*	*	*	*	*	40	*	40	40	*	40	40	*	*	40	40	*	*	40	*	40	*	*
hsa-miR-552	*	*	*	*	*	*	*	*	*	*	*	*	*	*	*	42	40	40	40	40	*	40	40	40	40	39.3188	40	40	40	*	*	40	*	*	40	40	*	*	*	40	*	*	*	*	*	40	40	40	*
hsa-miR-553	*	*	*	*	*	*	*	*	*	*	*	*	*	*	*	42	*	*	*	*	*	*	*	*	*	*	*	*	*	*	*	*	*	*	*	*	*	*	*	*	40	*	*	*	*	40	*	*	*
hsa-miR-554	*	*	*	*	*	*	*	*	*	*	*	*	*	*	*	42	*	*	*	*	40	*	*	*	40	*	*	*	*	*	*	*	*	*	*	*	*	*	*	*	*	40	*	*	*	*	*	40	*
hsa-miR-555	*	*	*	*	*	*	*	*	38.1522	*	*	*	*	*	*	42	38.6935	*	35.616	36.4845	40	35.6612	40	40	35.8473	*	37.9425	*	40	37.3626	40	37.1715	40	40	36.5515	40	35.0368	*	40	40	*	37.9664	38.8446	40	40	39.5721	40	40	39.0352
hsa-miR-556-3p	*	*	*	*	*	*	*	*	*	*	*	*	*	*	*	42	*	*	*	40	*	40	40	*	*	40	*	*	*	*	*	40	40	40	*	40	*	*	40	40	40	*	*	*	40	*	*	40	40
hsa-miR-556-5p	*	*	*	*	*	*	*	*	*	*	*	*	*	*	*	42	40	*	*	40	40	*	*	37.627	*	33.0426	*	*	*	40	40	40	40	33.3791	*	34.208	*	*	*	40	*	*	33.6162	*	*	*	*	*	34.0473
hsa-miR-557	*	*	*	*	*	*	*	*	*	*	*	*	*	*	*	42	*	*	*	40	*	*	*	*	*	*	*	*	40	*	*	*	*	*	*	*	*	*	*	*	*	*	*	*	*	*	*	*	*
hsa-miR-558	*	*	*	*	*	*	*	*	*	*	*	*	*	*	*	42	37.0959	38.5517	38.222	40	38.2296	38.5493	39.4247	40	38.7674	37.4693	37.3583	37.3391	38.115	38.6758	40	38.5526	39.3575	37.0692	38.9987	40	38.5482	*	37.3287	38.8758	40	40	36.239	40	37.6917	37.9244	36.9486	40	40
hsa-miR-561-3p	*	*	*	*	*	*	38.8611	*	*	*	*	*	*	*	*	42	*	*	*	*	*	*	*	*	40	*	*	*	*	*	*	*	40	*	*	*	*	*	*	*	*	*	*	*	*	*	*	*	*
hsa-miR-562	37.2209	38.4545	38.1268	38.0428	36.0252	*	*	37.1155	35.9917	39.3775	36.7219	36.7693	*	*	*	37.8413	35.4873	34.7965	35.54	35.2435	35.7012	36.1482	35.1475	36.9468	35.596	36.7048	35.6981	35.6921	35.2568	35.7225	35.6038	35.7052	36.0484	35.9353	35.027	34.6125	36.4184	*	36.2773	35.335	35.0939	35.7688	35.6089	35.1434	35.4438	35.9503	36.031	35.9922	35.053
hsa-miR-564	*	*	*	37.4168	39.1501	*	*	*	*	*	*	*	*	*	*	42	38.2896	37.6115	37.8107	37.6755	38.1543	38.1093	37.5029	37.4202	37.9109	37.6753	37.8854	37.2167	38.1375	37.5919	38.4795	38.0101	38.4572	*	37.8309	37.9029	38.2061	*	40	38.3254	38.4566	39.4279	37.8409	37.1193	38.054	38.8421	37.1214	38.6783	38.2802
hsa-miR-566	*	*	*	*	*	*	*	*	*	*	*	*	*	*	*	42	*	*	40	40	40	40	*	40	40	40	37.9387	40	*	*	*	*	*	38.9205	*	40	*	*	40	39.2471	*	*	*	40	*	*	*	*	40
hsa-miR-567	*	*	*	*	*	*	*	*	*	*	*	*	*	*	*	42	*	40	*	40	40	40	40	*	40	40	*	*	*	*	40	40	*	*	*	40	*	*	*	*	*	40	*	40	*	40	*	*	*
hsa-miR-570-3p	36.0147	*	36.5523	36.4405	37.3486	37.6602	36.7121	39.1967	*	37.6864	36.4447	36.7431	35.9695	37.0038	*	42	37.3238	*	37.3678	35.6902	36.6849	37.0248	35.0975	40	35.4761	34.9739	37.2149	38.8669	37.3215	36.6381	*	33.5105	36.7309	40	36.8799	36.0351	40	36.6453	38.4433	34.591	36.9651	38.537	36.0668	36.5061	36.5216	37.4505	40	40	37.7459
hsa-miR-571	*	*	*	*	*	*	*	*	*	*	*	38.4733	*	*	*	42	37.9491	39.3117	38.6487	38.5028	37.1418	40	38.1069	37.7709	36.8337	40	37.8858	36.5952	40	40	40	38.2488	36.9581	40	40	40	36.8053	40	40	38.1306	37.4597	40	40	37.2433	37.9368	37.8829	40	38.4043	37.3902
hsa-miR-572	*	*	*	*	38.9674	*	*	*	*	*	*	*	*	*	*	42	*	*	*	40	40	40	40	40	*	*	*	*	*	*	40	40	40	40	40	40	*	*	*	40	*	40	*	40	*	40	*	*	40
hsa-miR-573	*	*	*	*	*	*	*	*	*	*	*	*	*	*	*	42	*	40	40	40	40	40	*	40	40	40	*	38.7779	40	40	40	40	40	*	40	40	40	*	40	40	40	*	40	40	40	40	40	40	40
hsa-miR-574-3p	28.826	31.7182	28.222	29.0732	30.253	32.7206	30.4878	30.9763	29.468	30.855	30.1328	29.2741	28.7413	28.7129	31.5111	36.161	31.2049	32.4824	30.7914	27.8319	30.1149	29.3092	28.8384	33.7898	29.3099	29.6189	30.7953	30.028	30.5019	31.0274	32.9546	27.5549	30.0901	29.3337	30.7113	30.1528	31.5379	29.4505	29.6048	29.0567	31.5543	30.3413	30.2991	30.1024	29.0474	32.4462	31.4873	30.9326	31.318
hsa-miR-576-3p	36.9913	*	36.6593	36.9747	*	*	38.0191	37.7174	37.1694	38.0374	*	37.9435	38.1372	36.7486	37.7053	42	40	*	37.1482	35.8011	36.656	36.6642	36.4257	*	37.6301	35.7126	36.7943	37.8831	*	*	36.5354	35.3315	40	38.7686	*	*	37.9712	37.6237	36.7066	36.8733	*	*	*	36.034	36.8894	38.0186	*	*	34.0245
hsa-miR-576-5p	36.9339	*	37.8558	*	*	*	*	39.324	*	*	39.5214	*	38.4326	37.5873	38.9378	42	38.9896	*	40	36.6483	38.0479	37.411	36.9217	*	38.7773	36.6652	38.4242	40	38.7542	40	40	35.8333	40	37.6943	40	37.6839	40	38.7545	38.6716	37.4162	40	38.8521	40	37.8043	37.1106	40	40	38.1025	40
hsa-miR-577	*	38.6498	*	*	*	37.2902	*	*	*	*	*	*	*	*	*	42	36.4301	36.9379	40	40	35.7685	37.0003	38.0332	38.508	36.9907	36.4453	34.9322	35.826	40	38.5331	38.1915	40	37.0268	*	40	36.065	38.6746	*	37.2596	37.6502	37.8299	40	35.2571	36.8857	40	37.0329	40	36.65	40
hsa-miR-578	*	*	*	*	*	*	*	*	*	*	*	*	*	*	*	42	*	*	*	*	*	*	40	*	*	*	*	*	*	*	*	*	*	40	*	37.5792	*	*	*	*	*	*	*	*	*	*	*	*	*
hsa-miR-579	*	*	*	*	*	*	*	*	37.7667	*	*	*	36.9273	37.9749	38.2356	42	40	*	*	*	37.7132	*	40	*	*	36.1836	*	*	37.7458	38.0303	38.406	35.8754	*	38.6858	37.0833	36.4325	*	*	35.5327	35.834	40	37.1606	37.4571	37.9098	*	40	38.1216	*	*
hsa-miR-580	*	*	*	*	*	*	39.578	*	*	*	*	*	*	*	*	42	*	*	*	*	*	*	*	*	*	*	*	*	*	*	40	*	*	*	*	*	*	*	*	*	40	40	*	*	*	*	*	*	*
hsa-miR-582-3p	36.1685	38.0083	35.2547	36.2644	36.0538	*	*	*	38.7717	*	38.1091	36.2323	37.1776	36.5608	*	42	38.3273	40	40	33.3086	36.9717	36.1735	36.1276	40	35.2922	35.8655	35.1341	38.8386	40	36.5142	39.3697	35.676	36.9752	37.3114	38.9537	36.5286	*	*	34.6752	36.5391	*	38.1682	*	37.1682	35.9059	38.0039	40	40	40
hsa-miR-582-5p	33.1204	36.1603	33.227	34.8336	34.5007	35.685	36.2065	36.0411	33.4947	35.4519	*	35.0477	33.8465	33.6402	36.5573	42	36.7644	37.7629	34.5235	30.9756	34.1498	32.4928	32.7106	*	32.7706	33.5712	33.7515	34.5596	33.3269	34.3285	35.7776	32.5618	36.5006	33.76	34.1791	33.4618	34.7253	33.5338	32.937	32.4393	35.3178	35.0519	*	34.8137	34.5452	35.1547	34.6773	33.3015	33.7128
hsa-miR-583	*	*	*	*	*	*	*	*	*	*	*	*	*	*	*	42	*	*	*	*	*	*	*	*	*	*	*	*	*	*	*	*	*	*	*	*	*	*	*	*	*	*	*	*	*	*	*	*	*
hsa-miR-584-5p	34.4539	36.4008	34.8269	34.9827	35.7906	38.9916	34.0222	37.8218	34.8111	*	35.7294	33.8182	34.5041	34.6353	37.6283	42	35.6643	40	38.0322	34.2273	36.612	34.7798	34.3421	35.8284	34.7158	35.5286	35.6444	35.968	36.6597	35.8493	37.1024	32.6895	35.5983	34.1029	37.7882	35.8536	36.6673	35.7718	35.1979	33.4392	37.1905	35.4297	*	36.1935	34.5682	37.2148	37.4369	37.2055	37.6454
hsa-miR-586	*	*	*	*	*	*	*	*	*	*	*	*	*	*	*	42	*	*	*	*	*	*	*	*	*	*	*	*	*	*	40	*	*	*	*	*	*	*	*	*	*	40	*	*	*	*	*	*	*
hsa-miR-587	*	*	*	*	*	*	*	*	*	*	*	*	*	*	*	42	*	*	*	40	*	*	*	*	*	35.5704	*	*	*	*	*	*	*	37.6189	*	36.9875	40	*	*	*	*	*	*	*	*	*	40	*	*
hsa-miR-588	*	*	*	*	*	*	*	*	*	*	*	*	*	*	*	42	*	*	*	40	*	*	*	*	*	35.6331	*	*	*	*	*	40	*	*	*	34.976	*	*	*	*	35.9342	*	35.1193	*	*	*	*	*	35.986
hsa-miR-589-3p	*	*	*	*	*	*	*	*	36.795	*	*	*	*	*	*	42	40	40	*	37.1201	40	40	39.4612	*	40	40	*	*	37.1912	40	40	39.4084	40	*	*	40	*	*	*	40	40	*	40	40	*	40	*	*	40
hsa-miR-589-5p	35.6667	36.8575	*	34.9609	37.6654	35.269	*	36.1008	36.4767	37.0613	36.8467	36.5271	35.0609	38.2612	34.4457	42	34.7183	32.8288	33.8398	33.8053	33.605	34.2874	34.0938	34.5289	32.7715	35.5357	35.2674	34.5549	35.0238	36.8517	34.674	33.6884	34.5475	37.7485	33.6708	36.1333	35.2245	35.1675	35.6421	33.118	36.1002	*	*	32.8509	33.8748	34.0075	34.7538	35.2856	34.0205
hsa-miR-590-5p	30.0006	33.3398	29.657	29.9188	31.8325	34.1838	31.1872	31.6426	30.2413	33.2322	31.8045	30.2273	29.9863	30.0518	32.7566	42	31.5348	32.9713	31.9378	29.1995	31.0381	30.2942	29.8424	34.2017	30.5477	29.7444	30.9291	30.9133	32.6196	31.1411	33.5045	28.4758	31.0724	30.5446	31.6491	30.9491	33.1347	30.5436	30.7995	28.8889	32.7522	31.9519	30.6828	30.3132	29.8992	31.9832	32.0526	31.8107	31.6565
hsa-miR-591	*	*	*	*	*	*	*	*	*	*	*	*	*	*	*	42	*	*	*	*	*	*	*	*	40	*	*	*	*	*	*	*	*	*	*	*	*	*	*	*	*	*	*	*	*	*	*	*	*
hsa-miR-592	36.7115	*	36.7541	*	38.3695	38.1371	*	*	*	*	*	*	37.2102	37.3017	*	42	*	*	*	37.3586	*	*	37.7378	*	*	*	*	*	*	*	*	40	*	*	*	37.777	40	38.2241	*	37.0235	*	37.2235	39.5118	36.8899	36.913	40	*	*	*
hsa-miR-593-3p	*	*	*	*	*	*	*	*	*	*	*	*	*	*	*	42	*	*	40	*	40	*	40	40	40	40	40	40	40	40	*	40	40	*	40	40	40	*	40	40	40	40	*	40	39.0631	*	40	40	40
hsa-miR-593-5p	*	*	*	*	*	*	*	*	*	*	*	*	*	*	*	42	*	*	40	*	*	*	40	*	*	*	*	*	40	*	*	*	40	*	*	*	40	*	*	*	*	*	*	*	*	*	40	*	*
hsa-miR-595	*	37.6175	38.6522	*	*	36.6423	*	*	*	*	*	36.6731	38.8626	*	37.2971	42	35.7437	37.9932	39.5801	37.7188	37.8582	36.6632	35.822	40	34.3073	38.0548	34.2429	37.0507	40	36.4873	*	38.2569	40	38.2231	38.132	36.6779	35.6786	*	39.4247	37.9957	39.0727	40	*	36.2585	36.7065	*	34.599	36.6561	37.7111
hsa-miR-596	38.3623	*	*	*	*	*	*	*	*	*	*	*	*	*	*	42	*	*	40	*	*	*	*	*	37.4517	*	*	40	*	40	*	*	*	*	*	*	*	*	*	*	*	*	*	*	40	40	38.2059	*	*
hsa-miR-597	*	*	*	*	*	*	*	*	*	*	*	*	*	*	*	42	40	*	*	40	*	*	40	40	*	40	*	*	*	*	*	40	*	40	*	*	40	40	40	40	*	*	*	40	40	*	40	40	*
hsa-miR-598	31.4524	33.5757	31.7409	33.3225	32.8995	36.8795	33.0323	32.8432	32.1362	34.9785	33.6649	31.4155	31.1639	30.9277	33.972	42	33.0025	33.6281	33.9908	30.0778	32.1625	31.0765	31.0141	35.1217	32.1095	31.9937	33.0734	31.8978	32.526	33.0089	35.5005	29.576	32.4282	31.5042	33.5624	32.6244	33.1854	31.9798	31.8047	30.7522	33.7038	32.7575	*	31.7502	31.0408	33.33	33.5078	33.742	32.8706
hsa-miR-599	*	*	*	*	*	*	*	*	*	*	*	*	*	*	*	42	*	*	*	*	*	*	*	*	*	*	*	*	*	*	*	*	*	*	*	36.2954	*	*	*	*	*	*	*	*	*	*	*	*	*
hsa-miR-600	*	*	*	*	*	*	*	*	*	*	*	*	*	*	*	42	40	38.8518	*	40	*	*	37.776	*	37.4753	*	*	*	*	*	40	*	*	*	*	35.6071	40	*	*	40	*	*	*	*	*	40	*	*	*
hsa-miR-601	*	*	*	*	*	*	*	*	*	*	*	*	*	*	*	42	*	40	39.3525	*	*	40	*	*	38.5189	38.6689	*	*	*	*	*	40	40	40	*	*	*	*	*	*	*	37.8312	*	40	*	*	*	36.7464	40
hsa-miR-602	*	*	*	*	*	*	*	*	*	*	*	*	*	*	*	42	*	*	*	*	40	*	*	*	*	*	*	*	*	40	*	*	*	*	40	40	*	40	*	*	*	*	*	*	*	*	40	*	40
hsa-miR-603	*	*	*	*	*	*	*	*	*	*	*	*	*	*	*	42	40	40	40	40	*	40	40	40	40	*	40	40	40	40	40	38.5413	40	40	40	40	36.4556	*	40	40	*	*	40	40	40	*	40	40	40
hsa-miR-604	*	*	*	*	*	*	*	*	*	*	*	*	*	*	*	42	39.501	40	38.7086	40	38.1182	37.435	37.8779	38.1777	40	40	40	40	40	40	38.3376	37.0508	40	40	40	*	*	*	40	40	40	37.469	37.2094	40	40	40	40	40	40
hsa-miR-605	32.6242	32.8791	30.1933	31.0604	31.7697	32.8319	32.199	32.7827	31.8115	31.2337	31.0787	32.6215	29.567	33.2493	32.2509	33.4229	32.491	32.4778	32.2378	30.3205	30.5113	32.2959	30.8614	32.0055	31.6278	33.4996	31.6062	30.8185	30.0789	32.3573	32.2162	33.0022	30.7065	*	32.0371	30.3467	32.8275	*	31.8464	33.0915	32.7865	33.3077	32.5314	31.8838	32.7838	31.4674	33.7922	32.9615	33.1115
hsa-miR-607	*	*	*	*	*	*	*	*	*	*	*	*	*	*	*	42	*	*	*	*	*	*	*	*	*	*	*	*	*	*	*	*	*	*	*	*	*	*	*	*	*	*	*	*	*	*	*	*	*
hsa-miR-608	*	*	*	*	*	*	*	*	*	*	*	*	*	*	*	42	*	40	*	*	*	39.4017	*	*	*	*	*	*	*	38.8967	*	*	*	*	*	40	*	*	*	*	40	*	*	*	*	*	*	*	*
hsa-miR-609	*	38.462	*	*	*	*	*	*	*	*	*	*	*	*	*	42	*	*	*	*	*	*	40	*	*	*	*	*	*	*	*	*	*	*	*	35.557	*	*	*	*	*	*	40	*	*	*	*	*	*
hsa-miR-610	*	*	36.9225	*	*	*	*	*	*	*	37.2597	*	*	*	*	42	*	*	*	*	*	*	*	*	*	*	*	*	*	*	*	40	*	*	*	36.8974	*	*	*	*	40	*	*	*	*	*	*	*	*
hsa-miR-611	*	*	*	*	*	*	*	*	*	*	*	*	*	*	*	42	40	*	40	*	*	*	40	*	40	*	40	*	*	40	40	*	40	*	*	*	*	*	*	*	*	*	*	*	*	*	*	*	*
hsa-miR-612	*	*	*	*	*	*	*	*	36.2652	38.7611	*	*	*	*	*	38.5093	40	40	40	*	40	*	37.3193	*	40	40	40	*	40	40	40	40	*	*	37.9925	40	40	*	40	*	40	*	40	*	38.4224	40	*	40	*
hsa-miR-614	*	*	*	*	*	*	*	*	*	*	*	*	*	*	*	42	38.2313	*	*	*	*	*	*	*	*	*	*	*	*	*	*	40	*	*	*	*	*	*	*	*	*	*	*	*	*	*	*	*	*
hsa-miR-615-3p	37.7611	*	*	37.7221	*	*	37.2097	37.5813	38.5	*	*	*	*	36.9149	37.7554	42	35.9143	36.176	*	36.7832	*	*	35.7068	*	36.1174	*	*	*	*	37.1803	*	35.475	*	*	*	36.5764	*	*	*	*	*	*	*	*	36.8939	*	36.0383	37.0587	37.203
hsa-miR-615-5p	*	*	*	*	*	*	*	*	*	*	*	*	*	*	*	42	*	*	*	*	*	*	*	*	*	*	*	*	40	*	40	38.7143	40	*	*	34.9293	*	*	*	*	*	40	*	*	*	*	*	*	*
hsa-miR-616-3p	*	*	*	37.4816	*	*	*	*	*	*	*	*	*	*	*	42	*	40	*	*	39.9846	39.0065	40	*	37.1255	36.5399	*	*	*	37.4275	*	39.5686	*	40	*	*	*	*	*	*	*	*	*	*	*	36.6148	*	40	36.923
hsa-miR-616-5p	38.6862	*	37.2753	*	37.186	*	36.173	37.1653	36.1577	*	*	*	35.9728	*	*	42	37.0712	*	*	34.8739	36.7153	36.5581	37.3236	*	37.7061	35.6422	*	37.2794	*	*	37.8879	35.2386	*	*	*	*	*	35.8786	37.4451	*	37.3636	*	36.5416	35.9862	36.7132	*	40	*	40
hsa-miR-617	*	*	*	*	*	*	*	*	*	*	*	*	*	*	*	42	*	*	*	24.7291	*	*	*	*	*	27.8847	*	*	*	*	*	24.8424	*	*	*	*	*	40	*	25.4033	*	*	*	*	40	*	*	*	28.3125
hsa-miR-619	*	*	*	*	37.8283	*	*	*	37.6728	*	*	*	*	*	*	42	*	38.4536	40	*	*	*	40	34.6252	37.7484	40	38.9506	37.6103	39.5835	40	*	40	*	*	*	40	*	*	*	*	*	*	40	*	40	*	40	*	*
hsa-miR-620	*	*	*	36.7424	*	38.8903	*	*	*	*	*	*	*	*	*	42	*	*	40	*	*	*	*	*	*	*	*	*	*	*	*	*	*	*	36.7645	*	*	*	*	*	*	*	*	*	37.8889	*	*	*	*
hsa-miR-621	*	*	*	*	*	*	*	*	*	*	*	*	*	*	*	42	40	40	*	*	40	*	40	38.8724	*	*	*	*	40	*	40	40	40	35.1784	*	*	*	*	40	*	*	39.4367	40	40	*	*	*	40	*
hsa-miR-622	*	*	38.94	*	*	*	*	*	*	*	*	*	*	*	*	42	31.5062	*	40	*	*	*	40	*	40	29.5004	*	*	40	31.4435	*	40	*	*	*	*	*	*	*	*	*	*	*	*	28.7395	*	*	32.0465	40
hsa-miR-623	*	*	*	*	*	*	*	*	*	*	*	*	*	*	*	42	37.8527	*	*	*	40	*	*	*	*	*	*	36.9131	*	*	*	40	*	40	*	*	*	*	*	*	*	*	*	*	*	*	*	*	*
hsa-miR-624-5p	35.9859	36.4729	39.0715	36.445	39.4706	*	38.3702	38.8667	36.6173	38.2802	37.1744	36.7012	35.7995	38.0082	36.012	38.3512	33.4748	36.7129	35.8742	35.4685	35.4886	34.3248	33.9503	34.9687	34.285	34.1045	34.1041	33.8425	35.1233	35.7688	36.0621	*	35.8736	39.3316	35.7838	36.3929	35.3597	*	35.3445	35.0645	35.9288	34.3556	34.0615	35.7392	36.0101	33.9853	36.4272	38.1013	35.2885
hsa-miR-625-3p	*	*	38.636	36.5243	38.1941	37.582	37.9297	39.4931	36.1693	*	38.4877	36.1879	37.2987	35.8772	*	42	*	*	39.0774	35.8592	38.0885	37.5781	37.0925	*	40	35.7901	*	37.4497	40	*	*	34.4391	37.165	36.7267	39.4774	38.6553	*	*	37.1719	40	38.4577	38.7897	37.1925	36.4849	36.9044	40	40	40	36.9078
hsa-miR-626	*	*	*	*	*	*	*	*	*	*	*	*	*	*	*	42	*	*	40	*	*	*	*	*	*	*	*	*	*	*	*	*	*	*	*	33.236	*	*	*	*	40	*	*	*	*	*	*	*	*
hsa-miR-627	35.2449	*	34.5346	37.8659	36.7754	*	36.7067	*	35.1359	*	37.2965	35.8388	34.7435	35.6938	38.5373	42	36.8561	37.1466	36.779	34.2477	35.1692	34.3638	34.7356	36.514	35.5716	34.2024	35.0341	36.5689	37.0756	34.9853	36.9316	32.5728	36.9489	35.1827	35.1686	40	36.1671	34.939	35.1999	33.6132	38.8807	36.242	*	33.8619	35.5515	40	40	36.6217	36.662
hsa-miR-628-3p	33.8159	36.5988	36.0324	36.3952	37.0047	36.9689	36.4369	*	34.2513	*	36.4405	34.7868	34.5925	33.8472	35.9684	42	35.3867	*	36.5133	33.8561	35.6348	35.3424	34.4879	40	34.9456	33.9124	35.5252	34.9264	37.2851	35.641	36.5234	32.8362	35.5668	35.3278	*	36.7799	36.4745	35.093	37.1887	33.832	35.4855	35.849	*	35.1873	34.6478	36.2165	40	36.5003	36.547
hsa-miR-628-5p	*	38.1662	*	*	*	38.4144	*	*	*	*	*	*	*	*	38.6477	42	35.8104	37.0033	38.0742	37.1883	36.256	36.9821	35.6488	36.7026	36.1796	35.7448	*	34.9651	40	37.9787	40	40	37.0432	*	37.8526	39.5595	38.312	*	37.4496	38.0607	38.3702	37.6613	36.4529	38.3155	36.8378	37.0553	36.8816	37.2081	37.1492
hsa-miR-629-3p	36.3995	*	36.7698	*	*	*	36.7886	36.8926	*	*	*	36.6619	36.8574	36.4532	*	42	36.894	36.9053	*	36.2185	36.8886	34.9995	35.8845	40	36.2094	36.1347	36.7283	36.0334	*	*	38.0126	35.5351	37.3629	*	*	36.0155	*	*	*	36.9032	38.3143	37.9366	36.8704	37.8051	35.7449	*	35.8329	*	*
hsa-miR-629-5p	33.612	36.4125	34.5673	35.1566	34.597	37.3668	34.6432	35.8067	33.7222	*	37.1289	34.1304	33.7455	34.1461	34.9294	42	33.6395	37.9896	35.0119	33.6499	34.7268	34.1456	34.4688	36.8285	33.5739	33.8919	35.1227	34.1759	35.5945	36.4943	36.8499	32.4238	34.7773	33.9851	34.9971	35.3286	36.6781	34.0856	35.0347	32.5174	37.6729	35.0421	*	34.326	34.5031	35.0581	34.6795	34.9454	35.1511
hsa-miR-630	*	*	*	*	*	*	*	*	*	*	*	*	*	*	*	42	*	*	*	32.9421	40	40	40	40	*	40	40	40	40	*	40	40	*	*	*	*	*	*	*	*	40	*	*	*	*	*	40	*	*
hsa-miR-631	*	*	*	*	*	*	*	*	*	*	*	*	*	*	*	42	*	*	40	40	*	*	*	*	*	*	40	*	*	*	*	*	40	*	40	*	40	*	*	*	*	37.4294	40	*	*	*	*	*	*
hsa-miR-634	*	36.6506	*	*	*	37.9267	*	*	*	*	*	*	*	*	*	42	*	*	*	*	34.9586	40	*	*	*	*	*	*	36.0413	*	40	*	*	40	*	39.0791	*	*	*	*	*	*	36.9418	*	*	*	*	40	40
hsa-miR-636	*	*	*	*	*	38.3954	*	*	*	*	*	*	*	*	36.6204	42	*	*	*	40	*	40	*	*	*	*	40	*	*	39.5841	*	*	40	*	*	*	*	*	*	37.905	*	*	36.7884	*	*	36.2804	*	*	40
hsa-miR-637	*	*	*	*	*	*	*	*	*	*	*	*	*	*	*	42	*	*	40	*	*	*	*	*	40	40	*	*	*	*	*	*	*	*	*	*	*	40	*	*	40	40	*	*	*	40	*	*	*
hsa-miR-639	*	*	*	*	38.3352	*	*	*	*	*	*	*	*	*	*	42	*	*	*	*	*	*	*	*	37.0292	*	*	*	*	*	*	*	40	*	40	*	*	*	*	*	*	*	*	*	*	*	38.9877	*	*
hsa-miR-640	*	*	*	*	*	*	*	*	*	*	*	*	*	*	*	42	38.2001	40	40	*	*	40	*	*	39.4731	*	*	36.7901	40	40	40	*	40	38.2999	37.8652	40	37.76	37.8675	40	39.2804	40	37.9532	*	*	*	*	*	37.6473	*
hsa-miR-641	*	*	*	*	*	*	*	*	*	*	*	*	*	*	*	42	*	*	*	37.272	*	*	*	*	*	*	*	40	*	*	*	*	*	36.32	*	40	*	35.8871	*	40	40	*	37.2124	*	*	*	*	*	38.3826
hsa-miR-642a-5p	34.103	36.4981	35.1156	*	38.0511	*	38.9345	35.8267	36.119	36.9942	36.5072	36.1742	36.0121	34.5867	*	42	34.449	35.5365	35.4333	33.0837	33.825	33.2848	33.5393	33.6205	34.1709	35.5995	34.8391	33.8133	35.9251	35.8058	36.97	34.1989	36.4334	34.9109	*	*	*	34.5827	34.0337	33.4415	35.8714	34.5415	*	33.7193	33.9035	35.4802	34.8435	34.5626	34.1363
hsa-miR-643	35.8825	*	*	38.0083	38.1578	38.6855	*	*	*	*	*	*	38.2257	37.0049	*	42	38.0841	40	40	*	37.6954	36.8021	38.0915	40	36.9389	*	*	36.5805	40	*	*	35.6533	38.202	36.7163	38.0151	36.8441	40	*	*	37.8542	40	38.1522	38.0384	39.3787	38.7289	40	*	*	40
hsa-miR-645	*	*	*	*	*	*	*	*	*	*	*	*	*	*	*	42	*	*	*	40	*	*	40	*	37.2133	*	*	40	*	*	*	40	40	*	*	40	40	*	*	40	37.1178	*	37.0333	*	*	40	38.648	40	38.4943
hsa-miR-646	*	*	*	*	*	*	*	*	*	*	*	*	*	*	*	42	*	40	40	40	*	*	*	40	*	*	*	40	*	40	*	40	40	*	40	40	40	*	40	40	40	40	40	40	40	40	40	40	40
hsa-miR-647	*	*	*	*	*	*	*	*	*	*	*	*	*	*	*	42	*	40	*	*	*	*	*	*	*	*	*	40	*	*	*	*	*	*	*	*	*	*	*	*	*	*	*	*	*	*	*	*	*
hsa-miR-649	*	*	*	*	*	*	*	*	*	*	*	*	*	*	*	42	*	*	*	*	*	*	*	*	*	*	*	*	*	*	*	*	*	*	*	*	*	*	*	*	*	*	*	*	*	*	*	*	*
hsa-miR-650	*	39.5126	36.8368	*	*	*	36.8419	*	*	*	*	*	*	*	*	42	37.104	38.6881	40	39.5877	36.9932	40	40	40	35.8941	*	40	40	40	40	40	38.167	36.9969	*	40	40	35.9811	*	40	38.0749	38.7209	40	36.1713	40	40	40	*	36.9038	40
hsa-miR-651	34.0833	37.9414	34.6342	35.8411	36.5105	37.4935	34.3339	36.8322	35.1661	37.9358	*	36.239	35.3273	34.7901	36.5347	42	36.2508	37.2216	40	35.0285	35.8976	35.1383	34.711	*	34.6696	36.426	36.1695	34.7904	35.9951	*	40	32.7845	37.3438	34.9607	37.1157	36.6154	36.065	34.9075	36.0032	35.0127	*	35.8367	36.4074	34.4641	36.0748	37.8148	38.0353	37.6686	35.0209
hsa-miR-652-3p	30.2233	33.6014	31.2895	31.5924	32.3107	33.5004	31.0617	31.958	30.8737	33.0939	32.1652	30.5666	30.3362	30.3043	32.9104	36.8849	31.8154	33.5465	32.447	29.8869	31.4985	30.4632	30.5569	35.4204	30.4241	29.7657	31.4346	30.8065	32.6351	32.2026	33.8679	28.8545	31.9623	30.5373	32.2104	31.6514	32.418	31.1452	31.0535	29.591	33.089	31.872	31.0137	30.6332	30.0739	32.5206	33.1344	31.9958	31.8976
hsa-miR-653	*	*	*	*	*	*	*	*	*	*	*	*	*	*	*	42	*	*	*	*	*	40	*	*	*	*	*	40	40	*	*	40	*	*	*	*	*	35.947	*	*	*	*	40	*	*	*	40	*	*
hsa-miR-654-3p	35.6588	38.1116	35.5642	39.3368	35.9752	*	*	39.0277	*	*	*	36.7694	36.0091	35.1031	*	42	*	*	35.8954	33.6159	*	35.8939	36.2351	37.1747	34.9928	33.7387	*	36.5447	*	*	37.2941	36.1569	36.7638	*	*	*	*	35.1645	35.1103	36.459	37.727	35.6928	36.8833	*	36.4403	*	*	36.4199	*
hsa-miR-654-5p	*	*	*	*	36.848	*	*	*	*	*	*	*	*	37.222	*	42	40	36.1703	*	35.223	35.85	*	36.1182	*	33.2268	35.6828	*	40	*	31.9275	40	29.411	*	*	40	40	*	40	32.6521	*	*	33.6529	*	*	*	40	40	*	40
hsa-miR-658	*	*	*	*	*	*	*	*	*	*	*	*	*	*	*	42	*	*	*	*	*	*	37.6268	*	40	*	*	*	40	40	*	*	*	*	*	*	*	39.2742	*	*	*	*	*	*	*	*	*	40	*
hsa-miR-659-3p	*	*	*	*	*	*	*	*	*	*	*	*	*	*	*	42	*	*	*	*	34.7544	*	*	40	*	40	40	*	40	40	*	40	*	*	*	36.3378	*	35.5689	*	*	*	*	37.3049	*	40	*	*	*	*
hsa-miR-660-5p	29.7873	32.6108	29.6645	32.2942	31.1594	33.5941	30.56	31.2998	30.2452	33.641	31.65	30.6553	29.9679	29.5865	31.528	42	31.3049	32.5774	32.5993	29.88	30.9028	30.1286	30.0953	33.8351	29.3362	29.695	30.8107	30.6399	32.6836	31.4759	33.0366	28.5552	31.5634	30.0306	31.7406	30.993	31.8997	30.1175	30.5825	29.2743	32.7152	31.5991	30.5069	30.1522	29.7812	32.317	32.0868	31.2198	31.3285
hsa-miR-661	*	*	*	*	*	*	*	*	*	*	*	*	*	*	*	42	*	*	*	*	*	40	*	*	*	*	40	*	*	*	*	*	*	*	*	38.8934	*	*	*	*	*	*	40	*	*	*	*	*	*
hsa-miR-662	36.0857	37.3453	38.3654	39.4571	37.6339	38.2478	38.6814	38.3591	37.8232	38.6381	37.9078	*	37.3028	36.7573	37.0941	36.8632	40	38.0268	36.7051	40	37.1834	37.3307	36.7897	37.3808	*	36.9888	37.6179	37.0926	39.979	37.7717	37.9851	36.8043	*	39.2238	37.1312	*	35.9904	39.5624	35.8925	40	36.5418	36.1251	36.7883	36.2727	36.9441	37.6313	*	40	37.2106
hsa-miR-663a	35.4568	39.9669	34.8731	36.0814	36.1875	35.949	34.8031	36.4985	35.1964	36.3975	36.5083	35.1421	35.5518	35.9082	35.3402	35.1278	35.9316	35.5272	36.1119	35.4407	*	*	34.5276	36.4481	34.6665	35.0698	36.6691	35.9616	35.2318	36.2846	36.6049	33.6849	36.5379	36.1312	36.2132	34.9423	35.9684	35.8902	35.7206	35.0942	35.1051	*	37.2802	35.8564	36.1782	36.581	37.0322	36.113	35.2306
hsa-miR-663b	32.5233	36.12	31.7578	33.735	35.8079	39.5036	33.6498	35.8917	32.8772	37.394	36.0591	33.4573	34.5568	34.6315	*	42	35.2953	37.3707	35.4898	31.9067	35.6751	33.995	33.5486	*	33.5072	33.5786	34.4748	35.2616	38.1001	36.2768	37.2182	30.732	37.0991	32.8405	37.4938	35.2848	34.6578	*	34.0036	33.4796	37.2019	34.1674	34.0719	33.8162	34.1238	40	36.2326	35.59	34.4808
hsa-miR-664a-3p	34.3369	38.226	33.6477	36.2396	34.9684	37.4557	35.7363	36.4328	34.6029	35.6318	35.5617	35.9532	34.0078	35.4402	36.5484	42	36.4015	37.2048	36.4655	33.9176	35.4377	35.1707	34.8751	40	35.7798	35.3439	35.0356	34.6871	34.8517	36.7979	39.2197	34.558	35.8055	35.7826	35.9464	34.8787	36.1751	*	35.3137	35.8674	36.9805	36.6136	36.3789	35.9694	35.452	36.1449	38.3538	36.9033	37.7164
hsa-miR-665	36.7222	36.7677	*	37.2765	*	*	*	36.9079	36.6098	38.1879	35.8673	37.0424	36.0587	36.6896	37.1549	37.2621	*	36.5735	*	*	*	35.7272	37.7061	36.1504	*	*	*	36.5321	*	36.4448	*	*	*	35.9414	36.9891	37.0642	35.9047	35.6	*	*	35.7089	36.2836	35.8383	35.6783	38.0894	36.847	36.1577	*	*
hsa-miR-668	*	*	*	*	*	*	*	*	*	*	*	*	*	*	*	42	*	*	*	*	*	40	*	*	40	*	*	40	*	*	*	*	*	*	*	*	*	*	*	*	*	*	*	*	*	*	*	40	*
hsa-miR-671-3p	*	*	38.7048	36.9356	*	*	*	*	*	*	*	*	35.6041	35.9873	*	42	36.9153	*	*	37.4414	39.014	37.2156	35.6945	*	*	35.0085	*	*	40	*	40	36.6348	40	35.6402	38.799	34.9739	*	*	36.5456	36.8848	39.1397	36.1109	40	*	40	*	*	37.7745	*
hsa-miR-671-5p	*	*	*	*	*	*	*	*	*	37.6106	*	*	*	*	*	42	*	*	*	*	*	*	*	*	34.101	*	*	*	*	*	*	*	*	*	*	*	*	*	*	*	*	*	*	*	*	*	*	*	36.615
hsa-miR-675-3p	34.8562	*	36.9995	37.22	36.8297	*	34.7814	39.2655	36.8115	*	*	37.9422	35.8084	35.9214	*	42	36.956	36.2296	40	36.0766	36.833	37.1501	36.1065	*	36.6867	35.424	37.0647	36.5437	*	38.3695	40	36.5791	37.1417	34.5577	40	37.8656	37.331	*	38.8448	35.5927	40	37.3797	38.3195	35.9322	36.5483	40	39.1895	38.1234	38.0392
hsa-miR-675-3p	32.3323	*	33.6325	34.9446	33.8727	*	32.7318	35.8542	33.873	*	*	35.4918	34.1544	32.5657	35.6619	42	36.2234	36.0722	35.5404	33.7429	35.9094	34.0389	38.0123	40	33.8251	34.4901	34.8565	34.3227	36.0603	34.2761	36.2745	32.4939	34.7373	*	37.1032	34.755	34.5686	*	37.3031	34.7179	36.06	33.9014	35.0861	34.58	34.4651	36.9257	34.6922	35.9874	36.9367
hsa-miR-708-3p	34.9911	*	36.5299	36.9591	39.2775	38.1827	*	*	38.4052	37.9167	38.0684	36.4214	34.9728	37.0692	37.7732	42	36.025	37.0248	38.5291	34.6637	36.59	35.8042	36.035	37.3833	35.3361	35.9955	36.5112	37.8847	40	38.768	36.5871	33.8314	36.8534	*	39.0069	*	37.0782	*	36.5621	36.1636	37.7489	38.036	35.8319	36.2499	36.853	37.9424	36.4016	37.0653	36.62
hsa-miR-708-5p	32.0739	34.702	32.1794	33.4315	32.9983	36.738	34.92	34.0662	32.766	34.1343	33.2013	31.9369	32.15	32.2063	35.7053	42	34.2516	*	*	31.4788	32.8884	32.9403	31.8796	37.0782	32.6201	33.5254	33.95	33.1616	33.4199	34.6402	36.1669	30.2779	33.5584	32.6593	34.7399	32.927	*	32.5556	34.6198	31.9832	34.981	33.8969	*	33.0103	32.9523	34.811	35.4975	*	34.8041
hsa-miR-7-1-3p	37.8984	*	*	*	*	*	*	*	39.0604	*	*	*	38.2817	37.8016	*	42	39.5835	40	40	38.0346	40	40	40	40	39.5082	38.2614	40	40	40	40	40	37.1073	40	40	40	40	*	*	40	40	40	*	40	38.535	38.3795	40	40	40	40
hsa-miR-7-2-3p	*	*	38.305	*	*	*	*	*	*	*	*	*	*	*	*	42	*	*	*	40	38.4142	40	40	*	40	*	*	38.7524	40	*	*	38.1155	40	*	*	40	40	*	*	37.2081	40	40	40	40	38.1341	*	40	40	40
hsa-miR-744-3p	35.3196	*	35.0877	*	*	36.6766	36.223	*	*	*	*	36.2469	35.2195	36.2572	36.1748	42	*	*	*	35.344	*	36.5375	*	*	36.4632	35.4934	34.4709	*	*	*	*	34.9098	*	*	*	*	*	*	36.2544	35.9009	*	35.8219	39.0549	*	37.7618	*	37.1476	37.6079	*
hsa-miR-744-5p	34.3434	37.2418	35.6289	35.3151	37.0854	*	36.0336	36.7158	36.0545	38.1943	36.6649	36.1126	35.1996	34.7333	38.6856	42	37.3276	37.578	36.3974	33.675	35.9111	34.2985	34.6744	40	35.4772	35.1593	36.5546	35.4805	36.891	36.5245	38.9767	33.4175	36.5358	35.1181	36.7627	36.2483	36.6733	35.6571	35.5696	34.5121	37.7788	36.6815	35.8423	35.5724	34.7805	37.0354	37.9154	36.8561	36.6401
hsa-miR-758-3p	*	*	37.446	*	*	*	*	*	*	*	*	*	*	*	*	42	*	*	40	36.925	*	*	*	*	*	37.4573	*	*	*	*	*	*	*	37.9013	*	*	*	*	40	*	*	*	*	*	38.1238	*	*	*	*
hsa-miR-7-5p	36.995	*	39.5987	*	*	*	37.356	37.8985	39.0146	37.2027	*	39.4096	35.3393	37.3121	*	42	35.5959	*	40	35.6908	36.0303	36.1936	35.9965	39.9983	36.5068	35.7237	37.7913	37.2694	38.7065	36.447	*	33.4584	37.0633	36.1145	36.5962	37.8853	38.0781	39.4965	36.1371	33.2649	38.4819	38.4373	37.1417	35.9796	35.7895	40	*	37.9336	40
hsa-miR-760	34.7392	*	35.1203	35.4865	*	36.963	35.239	35.6392	36.6559	*	36.1813	35.5627	35.1746	33.8251	*	42	*	36.9392	*	34.5901	*	34.1314	34.5542	37.8343	35.8285	35.9471	*	*	36.2675	36.9614	36.1427	34.6469	*	*	*	*	*	34.6849	*	33.6953	*	38.8201	*	37.3302	*	*	35.585	36.9084	35.8678
hsa-miR-765	36.7006	*	38.3586	38.1104	*	*	39.1938	*	*	*	*	*	35.9675	36.8758	*	42	*	40	40	40	36.8917	40	40	40	*	37.3718	40	*	38.3433	39.1983	40	36.6747	*	*	39.1619	*	40	*	37.0234	35.3165	40	40	*	40	40	40	40	36.4763	40
hsa-miR-766-3p	36.2599	*	37.8049	*	37.3198	*	*	38.0798	*	37.7158	*	*	37.6801	36.6579	37.0977	42	35.6727	40	37.8338	35.2801	37.7693	37.4303	36.2377	40	35.2832	35.7771	37.2992	37.9631	37.1627	40	*	36.0879	38.1946	39.29	36.7483	36.6345	*	36.376	35.8442	35.2741	39.3071	37.8066	*	37.306	35.438	*	40	37.7932	36.6971
hsa-miR-767-3p	*	*	*	*	*	*	*	*	*	*	*	*	*	*	*	42	*	*	*	*	*	*	*	*	*	*	*	*	*	*	*	*	*	*	*	*	*	*	*	*	*	*	*	*	*	*	*	*	*
hsa-miR-767-5p	*	*	*	*	*	*	*	*	*	*	*	*	*	*	*	42	*	40	*	*	*	*	*	*	*	*	*	*	*	*	*	*	*	33.5898	*	33.6631	*	*	*	*	*	*	40	*	*	*	*	*	*
hsa-miR-769-3p	38.1932	*	*	37.936	37.4668	*	37.124	*	*	37.8319	*	39.3208	37.205	38.6226	*	42	38.3616	40	40	36.86	40	37.6281	38.4995	*	37.4294	*	37.8875	37.8457	*	*	37.9742	37.9302	38.2427	*	38.3481	39.9527	38.2063	*	*	40	*	38.2197	*	*	37.7442	*	*	40	37.6294
hsa-miR-769-5p	32.909	34.127	31.9134	31.8609	33.5738	34.832	33.035	35.8476	34.2827	*	34.091	34.9063	33.057	32.7561	34.5875	42	33.7802	34.5421	34.3192	31.0082	33.5825	32.0986	31.615	36.6858	32.472	31.9695	34.2355	33.4685	33.5321	34.4867	35.9997	30.7798	33.0646	32.0366	34.7325	33.256	34.3384	*	32.8037	31.6381	34.2248	33.5032	32.8585	32.9249	32.171	33.9887	33.942	34.6572	34.5695
hsa-miR-770-5p	*	*	*	*	*	*	*	*	*	*	*	*	*	*	*	42	*	38.5213	*	*	38.0993	40	40	*	40	37.6272	*	40	40	*	*	*	*	*	*	40	40	*	*	*	*	37.6427	*	40	*	40	*	*	*
hsa-miR-802	*	*	*	*	*	*	*	*	*	*	*	*	*	*	*	42	29.8106	*	*	25.9455	*	*	26.6382	*	*	28.7517	*	*	*	28.3313	*	24.7639	*	*	*	*	*	*	*	26.1362	*	*	*	*	26.4363	*	*	*	*
hsa-miR-873-5p	*	*	*	37.0085	*	*	*	37.3361	*	*	*	*	37.9249	38.8019	*	42	35.849	*	*	*	36.7585	37.4212	36.5844	*	34.5091	*	40	*	*	*	*	34.0506	37.9517	36.9721	40	*	*	38.829	40	35.9462	*	36.2323	38.1097	38.8324	34.9848	40	*	*	37.8383
hsa-miR-875-3p	*	*	*	36.8692	*	*	*	*	*	*	38.6124	*	*	39.1311	37.3537	42	40	37.8727	40	40	*	*	*	36.4549	40	38.3899	*	37.4187	37.9118	*	37.9971	40	*	*	*	35.5051	38.223	*	38.332	*	38.1822	36.2523	*	38.3941	*	40	*	40	38.4685
hsa-miR-875-5p	*	*	*	*	*	*	*	*	*	*	*	*	*	*	*	42	40	*	*	*	*	*	*	*	*	*	*	*	*	40	*	*	*	30.01	*	*	*	*	40	*	40	*	*	*	40	*	*	*	*
hsa-miR-876-3p	*	*	*	*	*	*	*	*	*	*	*	*	*	*	*	42	40	*	*	*	40	40	*	*	40	*	*	*	*	*	*	*	40	40	*	*	40	40	40	40	*	*	40	*	*	*	*	*	39.3471
hsa-miR-876-5p	*	*	*	*	*	*	*	*	*	*	*	*	*	*	*	42	*	36.2079	40	*	40	40	*	*	37.596	39.5365	*	*	40	*	*	*	40	40	*	35.7289	*	*	40	40	*	*	*	*	40	*	*	*	40
hsa-miR-877-3p	*	37.2961	*	*	37.4829	*	*	*	*	*	*	*	*	*	*	42	*	*	35.5622	*	37.0845	36.8573	37.8483	*	*	*	*	37.4687	37.8106	*	37.1097	*	*	*	36.8062	37.1579	37.4605	*	36.2668	*	36.0846	36.0522	*	*	35.0575	*	*	37.925	*
hsa-miR-877-5p	32.6849	36.7543	35.1529	34.3255	34.9153	36.0224	34.0465	34.5982	33.7984	*	36.0059	33.88	33.6079	33.3155	34.9519	42	35.6618	*	35.8895	33.1976	35.6764	33.8156	33.4882	37.3524	34.436	33.9531	35.125	34.3265	36.4799	36.6676	38.1567	32.526	35.6717	34.3269	35.8752	35.3341	37.1075	35.2736	34.8654	33.2461	36.7965	35.9221	*	34.4501	33.4335	35.5898	36.6814	34.5549	35.7013
hsa-miR-885-3p	*	*	*	*	*	*	*	*	*	*	38.7819	*	37.1621	*	*	42	*	*	*	*	*	*	*	*	*	*	*	*	*	*	*	*	*	*	*	*	*	*	*	*	*	*	*	*	*	*	*	35.0356	*
hsa-miR-885-5p	*	*	*	39.0065	*	*	*	*	*	*	*	*	*	*	*	42	*	*	40	40	*	38.645	*	*	37.7935	40	*	40	40	35.2092	*	40	40	*	*	40	*	40	*	*	*	40	40	40	38.753	*	40	*	40
hsa-miR-887	32.719	36.8036	33.5854	33.4461	34.0559	37.1533	34.6527	35.4644	34.4589	35.603	35.9473	33.5965	33.0759	33.0384	36.0999	42	36.4255	36.6834	36.4487	32.0897	34.0255	32.9052	32.779	36.5393	33.1681	34.7275	34.6676	33.9271	34.6199	33.5347	36.7683	31.4845	34.5905	33.4658	35.8669	35.2872	35.6163	33.701	34.4331	32.1171	40	34.6746	34.3135	33.5205	33.1073	36.4423	36.1929	34.8756	35.1676
hsa-miR-888-3p	*	*	*	*	*	*	*	*	36.9449	*	*	*	*	*	*	42	*	*	40	*	*	38.8929	*	*	*	*	*	36.3981	40	*	*	*	*	*	*	*	*	*	*	*	40	*	*	*	*	*	*	*	*
hsa-miR-888-5p	34.7611	35.2928	35.1136	36.6583	34.9251	35.9392	35.0845	35.1645	34.1553	35.3455	35.623	35.2571	34.8826	35.3422	35.5857	34.8969	34.7841	34.5764	34.1133	34.1897	34.2496	34.2401	33.56	34.6496	34.2264	34.5377	34.7704	34.5713	34.6794	33.9642	34.2883	33.8988	34.7106	34.0372	34.5	34.2398	34.7733	34.4503	34.7263	35.0103	34.0823	34.7043	33.8961	34.4809	33.9686	34.2561	34.6166	34.4683	33.8622
hsa-miR-889	38.2236	*	37.2795	*	38.3344	*	*	*	*	*	*	37.755	*	37.6113	39.224	42	38.5236	*	40	36.9902	36.6974	40	39.9861	*	40	35.2607	40	38.5114	40	*	38.8406	37.2837	*	40	39.2283	40	*	*	37.4738	37.1496	*	*	*	40	*	40	*	38.316	*
hsa-miR-890	*	*	*	*	*	*	*	*	*	*	*	*	*	*	*	42	*	*	*	*	40	40	*	40	39.3963	30.3972	*	*	40	*	*	*	*	*	*	40	*	40	40	40	*	31.4207	40	40	40	40	*	31.9937	40
hsa-miR-891a	*	*	*	*	*	*	*	*	*	*	*	*	*	*	*	42	*	40	*	37.4232	*	*	35.7957	*	*	36.7387	40	*	*	*	*	36.8051	*	36.7185	40	40	*	*	36.5693	36.7692	*	*	40	*	36.8691	*	*	36.8141	*
hsa-miR-891b	*	*	*	*	*	37.1091	38.8057	*	37.1788	*	38.1959	37.0304	38.0645	39.9608	*	42	40	*	*	38.7807	*	40	36.0014	38.5517	40	38.5477	*	38.3909	*	*	*	40	*	*	*	38.0774	*	*	*	40	*	*	*	40	*	40	*	*	38.4277
hsa-miR-892a	*	*	*	*	*	*	*	*	*	*	*	*	39.3598	*	*	42	*	*	*	40	*	*	*	*	40	40	*	*	39.1675	*	*	37.7843	40	40	*	*	*	40	40	*	40	*	40	*	*	40	*	*	39.5299
hsa-miR-920	*	*	*	*	*	*	*	*	*	*	*	*	*	*	*	42	40	*	40	39.2579	40	40	38.18	37.3009	40	36.9321	*	40	*	*	*	*	*	36.989	40	*	40	*	40	40	*	40	40	*	40	*	*	37.0513	40
hsa-miR-921	*	*	*	*	*	*	*	*	*	*	*	*	*	*	*	42	*	*	*	*	*	*	*	*	*	*	*	*	*	*	*	*	*	*	*	*	*	*	*	*	*	*	*	*	*	*	*	*	*
hsa-miR-922	*	*	*	*	*	*	*	*	*	*	*	37.3316	*	*	*	42	40	40	37.3954	40	40	40	40	40	38.6916	36.8714	35.9647	36.1398	40	*	40	40	*	40	*	*	*	36.847	40	40	36.8713	40	40	40	35.1251	*	40	*	*
hsa-miR-924	*	*	*	*	*	*	*	*	*	*	*	*	*	*	*	42	*	*	*	*	*	*	*	*	*	*	*	*	*	*	*	*	*	32.5033	*	*	*	*	*	*	*	*	*	*	*	*	*	*	*
hsa-miR-92a-1-5p	36.754	*	36.1942	38.4079	*	*	*	*	35.4541	37.5823	36.8651	*	36.9561	36.9072	*	42	*	38.3993	36.9665	36.8783	37.2702	*	37.0662	*	*	*	*	35.5936	37.3997	37.1857	*	35.5684	*	*	*	*	36.8584	36.8405	*	37.3213	*	*	*	40	*	*	*	37.1965	*
hsa-miR-92a-2-5p	*	*	*	*	*	*	*	*	*	*	*	*	*	*	*	42	*	*	*	*	*	*	*	*	*	*	*	*	*	*	*	40	*	*	*	*	*	*	*	*	*	*	*	*	*	*	*	*	*
hsa-miR-92a-3p	26.5581	29.828	26.7793	27.4776	28.4588	29.9249	27.8132	28.0365	27.4129	28.2292	28.342	27.6153	26.6585	27.217	28.854	42	27.8505	29.8428	28.2482	25.7769	27.0524	26.3068	26.7643	30.5188	27.1322	26.617	27.7114	27.1907	27.9476	28.0537	29.4529	24.9458	27.8543	27.1442	27.921	27.7891	28.584	27.43	27.492	25.7349	28.9271	27.9016	27.1223	26.4827	26.2699	28.4689	28.2244	28.2886	27.9188
hsa-miR-92b-3p	32.4833	35.0235	32.4308	34.2357	34.1122	34.5413	33.9891	34.6577	33.5854	34.9592	33.8945	33.836	33.1478	33.014	34.457	42	34.4494	35.1883	33.4452	31.5198	33.2133	31.8241	31.9895	*	33.2422	32.9104	33.6065	32.3211	33.0856	33.9465	34.1724	30.8499	33.0787	32.2566	34.0255	32.5646	33.4255	32.2368	32.7821	31.8965	34.263	33.2545	32.3516	32.288	31.7887	33.9934	34.245	34.0654	34.0399
hsa-miR-92b-5p	*	*	37.8915	37.3357	36.8422	*	*	*	36.6503	36.9567	*	*	*	*	37.0777	42	*	40	40	40	40	*	36.5741	40	40	40	38.0873	38.8756	*	40	40	*	40	*	40	36.8441	37.003	*	36.9575	*	40	40	*	36.646	38.1643	40	38.064	*	*
hsa-miR-933	*	*	*	*	*	*	*	*	*	*	*	38.1474	*	*	*	42	*	*	*	38.8371	*	*	*	*	*	*	*	*	*	40	*	37.7018	*	37.8804	*	*	*	*	*	*	*	40	*	*	*	*	*	*	*
hsa-miR-93-3p	32.264	36.0674	32.432	33.5592	33.7996	*	32.9105	35.2328	32.4643	35.9181	34.7423	32.8517	32.3439	32.1593	34.717	42	33.8198	35.8789	34.54	31.3459	33.2876	32.1579	32.4902	36.625	33.0649	32.8455	33.7207	33.6054	33.4781	33.9669	36.6194	30.5873	33.9292	32.1456	37.638	34.6168	35.6959	*	33.2078	31.1316	35.4739	34.0749	33.3171	33.5333	32.3388	34.3195	34.7614	35.7092	33.8771
hsa-miR-934	35.4435	35.4764	35.8352	36.5219	34.8722	35.123	35.0459	34.9702	35.1575	35.4548	35.2206	36.1417	34.9261	34.9181	35.5185	35.2618	33.1178	*	33.0858	33.717	33.0511	33.3535	33.1627	32.6827	33.1918	33.7617	33.2109	32.9391	33.7658	33.533	33.1439	33.4906	33.3479	33.1862	33.5545	33.7666	33.1806	33.1317	33.3529	33.1686	33.6475	33.9414	33.5028	33.0102	33.4472	33.5167	33.309	33.3427	32.9736
hsa-miR-93-5p	27.4735	30.9394	27.8851	29.437	29.5452	31.5499	29.5001	29.6718	28.4347	29.5217	29.5361	28.2574	27.8145	27.7063	30.5609	42	29.5734	31.1989	29.9799	27.3225	28.5703	27.7233	27.6829	32.7052	27.9573	27.4418	29.4529	28.6193	29.2393	29.6275	31.2238	26.2538	29.1547	28.412	29.7666	28.8903	30.4528	28.5315	28.5884	27.2163	30.2074	29.5538	*	28.7942	27.8076	30.5812	30.7269	30.1892	29.6983
hsa-miR-936	38.1204	*	38.2287	*	*	*	*	*	*	*	*	*	*	*	*	42	*	*	*	40	*	40	36.7749	40	37.4695	*	38.5406	40	40	40	40	40	40	38.1896	38.7026	40	*	40	40	40	*	40	*	*	40	40	*	40	40
hsa-miR-937-3p	*	*	38.1843	*	*	*	*	*	*	*	*	36.5283	*	37.6573	*	42	38.6638	*	*	38.3806	*	*	40	*	*	39.0796	36.4179	35.0938	*	*	38.7364	40	*	*	*	*	*	*	39.0655	37.1646	*	38.0655	37.8123	37.8152	*	*	37.0924	37.4118	40
hsa-miR-938	*	*	*	*	*	*	*	*	*	*	*	*	*	*	*	42	*	*	*	*	*	*	*	*	*	*	*	*	*	*	*	*	*	37.8508	*	*	*	*	*	*	*	*	*	*	*	*	*	*	*
hsa-miR-9-3p	37.1353	*	*	*	*	*	*	39.5342	38.4336	39.4154	*	*	*	*	39.0109	42	*	*	*	*	*	40	37.9257	*	*	36.8909	40	39.5225	38.3757	*	*	*	*	40	37.9205	*	40	40	*	38.0849	*	37.8355	*	40	*	*	*	37.3826	39.4417
hsa-miR-940	36.0192	39.5255	35.6742	37.6884	*	*	*	*	*	*	36.6234	37.3536	*	36.9916	38.1353	42	36.5273	40	36.9682	33.7076	35.7531	35.5846	34.7196	40	34.1926	33.6025	36.036	35.578	36.0682	36.1754	37.7028	32.7697	38.4813	36.1442	36.9481	36.0071	*	36.7607	38.3061	33.9558	37.5741	35.4921	36.4478	36.9571	36.0265	36.264	36.1731	36.5906	35.955
hsa-miR-941	34.0874	*	34.4378	35.0294	35.9891	*	*	36.8198	35.5834	37.1476	*	35.7167	34.5485	33.6752	*	42	35.9379	38.6602	36.7441	33.7102	34.599	34.6226	34.9656	37.019	34.4266	32.8541	34.0626	36.8606	38.1195	35.8714	35.8834	32.7128	36.4246	34.529	40	34.0836	*	*	35.0472	33.6109	40	35.8688	35.765	36.9226	33.4776	37.9219	36.8013	34.4382	*
hsa-miR-942	38.303	*	35.5408	35.9208	36.7708	*	36.8054	38.0832	*	35.762	36.1551	*	35.0829	37.165	36.6386	42	36.8618	*	*	40	36.9686	*	37.1076	*	38.5456	36.9634	*	37.2481	36.1405	*	*	35.0267	*	*	*	40	*	37.2678	40	36.1613	40	40	40	36.1542	40	38.1315	*	*	40
hsa-miR-943	*	*	*	*	*	*	*	*	*	*	*	*	*	*	*	42	40	*	*	*	*	*	*	40	*	*	*	*	40	40	*	*	40	*	40	40	40	*	40	*	*	*	*	*	38.009	*	*	*	*
hsa-miR-95	28.5819	32.0338	28.909	30.514	30.4194	33.6738	31.1525	30.6782	29.2726	31.2481	30.4279	29.2969	28.0445	28.1226	30.8074	42	30.9727	32.8437	30.9857	28.5086	30.065	29.3021	28.6678	34.0871	29.1158	30.1977	31.6156	29.806	31.1223	30.5743	32.5226	27.8488	30.7839	29.2201	30.9032	30.0438	31.5514	29.1139	29.8231	29.1482	32.5008	30.2467	*	29.9444	28.5957	31.5005	31.4712	31.709	30.9517
hsa-miR-9-5p	36.1282	*	*	36.8829	*	*	*	38.0306	*	39.5532	*	*	37.087	*	37.207	42	36.8559	37.3988	*	36.1745	40	*	37.6908	*	*	37.5978	*	37.6622	*	38.6985	*	38.9814	39.2632	*	*	38.1284	38.0455	39.3146	37.4303	36.1972	*	*	*	40	40	*	*	36.553	*
hsa-miR-96-3p	*	*	*	*	*	*	*	*	*	*	*	*	*	*	*	42	35.8954	*	*	31.799	*	*	*	*	*	34.4924	*	*	*	34.4054	*	*	*	40	*	*	*	*	*	*	*	*	*	*	34.2332	*	*	*	*
hsa-miR-96-5p	33.6395	37.0286	32.8735	34.7347	34.4951	*	34.6944	35.8098	35.0207	38.1688	36.9728	34.2515	34.0195	33.9804	36.9266	42	35.4824	36.0884	36.2653	33.3282	34.2105	35.7167	33.2444	37.6915	34.6176	35.6475	34.9219	34.928	36.5027	36.0443	37.715	32.2595	35.4525	33.7706	35.5967	34.5867	36.045	34.6272	36.0976	33.92	40	34.3433	*	35.9962	34.0356	36.4737	35.8013	37.0711	36.9444
hsa-miR-98-5p	36.2364	*	36.2231	38.4189	38.2449	*	38.3988	*	37.6304	*	38.1121	36.6562	36.6252	36.2803	*	42	37.0072	40	40	35.7912	37.3857	*	36.5586	40	36.8771	37.4852	37.9414	37.1453	38.352	40	40	35.4525	40	36.9498	40	37.7537	40	37.2468	37.2534	37.4685	40	38.4954	*	37.4853	36.5736	40	40	38.898	37.469
hsa-miR-99a-3p	32.1346	35.0503	32.0143	32.271	34.543	35.8885	33.1129	33.982	33.2686	36.4334	34.2464	32.794	31.7703	31.7854	34.9817	42	33.5748	34.6766	34.8191	31.4164	34.0043	32.084	32.1265	36.5577	32.5705	33.7778	32.9979	33.3038	34.5053	34.7365	36.1542	30.5695	32.9309	32.4308	34.6282	33.5707	34.4842	32.3095	32.8189	31.939	34.9124	33.2478	32.8062	32.2266	32.7003	35.2652	33.9997	34.9502	34.7712
hsa-miR-99a-5p	25.3479	29.3638	25.3179	26.685	27.1717	29.1327	26.4543	27.2907	25.7794	28.1633	27.128	26.0438	25.1414	25.5868	28.2897	42	28.1494	29.3581	28.2388	24.843	27.5014	25.9003	25.8359	30.0122	26.259	27.0463	27.5053	26.7368	27.3339	27.7798	28.9096	24.283	26.6845	25.852	27.9844	27.0562	27.9403	26.1957	26.5958	25.2498	28.2988	27.508	26.7994	26.0734	25.746	28.0464	28.1751	27.9132	27.92
hsa-miR-99b-3p	32.201	35.0973	32.5999	33.9153	33.8105	36.3796	33.4709	35.1946	33.564	35.1969	34.4141	32.7993	32.4329	32.8329	35.1608	42	34.0939	34.8899	34.662	31.0945	33.6326	33.0699	32.1185	35.8303	32.1543	33.8795	34.5422	32.9526	33.5992	34.7056	34.4782	31.1677	34.0054	33.4729	33.5772	33.311	35.8452	*	33.6972	31.8909	35.0053	33.7522	33.6592	33.6264	32.7257	36.1515	35.4528	34.8509	36.2433
hsa-miR-99b-5p	27.591	30.9249	27.6144	28.7896	28.9704	31.5566	28.6514	29.6186	28.2198	29.9162	28.8991	28.0675	27.346	27.8181	30.1291	42	30.0186	31.0959	29.7896	26.7652	28.8061	28.0196	27.4617	31.7396	28.114	28.6191	29.6714	28.6917	29.1253	29.5009	30.7032	26.3443	28.8215	28.1593	29.4549	29.0882	30.2339	28.3274	28.4445	27.4803	30.5674	29.7805	28.8939	28.8427	27.7882	30.1518	30.4654	29.687	30.1884
obsolete_hsa-let-7c*	*	36.9371	*	*	36.2316	36.6943	*	*	36.8156	*	*	37.272	*	*	*	42	40	36.7554	38.2872	37.9943	40	37.6602	*	36.6283	37.2061	*	36.1294	36.2306	36.8259	40	40	37.0056	40	*	40	40	37.0715	*	40	36.5078	38.2182	38.1726	37.4469	*	37.4386	37.1847	38.5283	36.9408	40
obsolete_hsa-miR-1201	36.2214	39.1946	35.2526	36.7214	36.7155	*	39.0629	37.7706	36.8377	*	*	36.1504	36.7705	36.9389	37.9733	42	39.2158	40	36.5918	33.9105	35.3235	35.1834	34.9908	37.2549	34.8693	36.7024	36.6909	36.1788	40	40	40	33.7317	40	34.5169	38.4958	34.9412	38.1439	*	35.6439	35.1569	40	39.498	36.7386	35.8609	35.7879	37.464	36.4709	38.7906	*
obsolete_hsa-miR-1259	*	*	*	*	*	*	*	*	*	*	*	*	*	*	*	42	*	*	*	40	*	40	*	*	*	*	*	*	*	*	*	40	*	*	*	37.8936	*	*	*	40	*	40	*	*	40	*	*	*	*
obsolete_hsa-miR-139-5p	30.6013	32.9649	31.4471	31.5661	33.1817	33.4827	32.3445	32.3546	31.9119	32.5416	31.9734	32.7186	29.6842	31.6011	33.5714	38.305	32.688	35.5812	34.1627	30.1442	32.7388	30.626	29.799	33.9605	31.934	35.9306	*	30.8663	31.1372	31.9003	32.1615	29.7069	30.7752	30.5901	33.1355	31.526	33.1021	30.562	31.5944	30.5851	33.8118	33.6751	*	31.4792	30.8411	32.2724	34.099	32.629	33.6094
obsolete_hsa-miR-1974	31.6727	34.5392	30.5857	30.8265	33.8875	35.2268	31.9425	33.1576	30.9547	34.3153	33.8457	31.3456	30.6289	31.1977	34.2319	37.7177	34.2248	37.0104	35.0211	32.3099	34.8016	32.9217	32.1698	36.8584	33.8285	32.9988	33.8642	34.8899	36.699	34.2684	35.4292	31.6559	34.3321	34.2619	35.6072	34.8354	34.8937	*	33.746	32.2033	36.791	33.8654	34.1045	33.6493	33.0981	35.5114	35.1542	33.7129	34.9423
obsolete_hsa-miR-1979	28.4644	29.6884	25.9456	28.6982	27.1317	29.578	29.7999	29.6052	27.7098	27.4179	27.1419	28.8256	25.5644	28.7208	29.27	42	28.9245	30.0347	29.6714	26.1093	26.8278	28.8973	26.5635	30.3405	27.7713	29.2566	28.4302	27.2407	26.8691	27.8934	29.0261	28.9667	27.4365	29.6093	27.8169	26.971	30.0312	26.7011	27.9813	28.507	30.5834	30.5762	29.4448	29.2256	27.825	28.1028	30.9613	28.4646	31.1163
obsolete_hsa-miR-220a	*	*	*	*	*	*	*	*	*	*	*	*	*	*	*	42	*	*	*	*	40	40	*	*	*	*	*	*	*	*	*	*	*	*	*	*	*	*	*	*	*	*	*	*	*	*	*	*	*
obsolete_hsa-miR-220b	*	*	*	*	*	*	*	*	*	*	*	*	*	*	*	42	40	40	*	*	40	*	*	*	*	*	*	*	40	*	*	*	*	*	*	33.6682	*	33.2945	*	*	*	*	*	*	*	*	*	*	*
obsolete_hsa-miR-220c	*	*	*	*	*	*	*	*	*	*	*	*	*	*	*	42	*	*	*	35.997	40	*	*	*	*	*	*	*	*	*	*	*	*	35.1696	*	35.9923	*	*	35.1717	*	*	*	*	*	*	*	*	*	*
obsolete_hsa-miR-517b	*	*	*	*	*	*	*	*	*	36.695	*	*	*	*	*	42	*	*	40	36.7584	*	*	*	*	*	*	*	37.226	*	*	*	*	*	*	*	*	*	*	38.9479	*	*	*	40	*	*	*	*	*	*
obsolete_hsa-miR-720	25.4541	25.552	22.3284	25.515	23.5799	25.1055	24.493	25.7033	24.0106	23.8692	23.1335	24.6953	20.7964	25.7148	24.4443	42	25.5705	25.678	25.7235	22.1965	22.6526	25.1096	23.1565	25.0831	23.8409	25.7216	24.6477	23.4682	22.1565	24.1254	25.0534	25.7772	22.6418	25.8617	24.9346	22.5194	25.9182	22.3345	24.1485	24.9437	27.6362	27.0543	25.9594	25.0344	24.6759	23.9499	26.164	25.0854	28.3084
obsolete_hsa-miR-886-3p	*	*	32.0406	*	32.8095	35.7502	37.8465	*	37.439	*	35.8363	36.8413	33.2559	35.5718	35.8727	42	40	37.09	*	34.101	34.4762	*	34.0674	40	34.4957	36.6055	35.8979	34.9081	34.1385	35.763	35.9531	37.4582	34.5562	37.726	36.2864	33.729	*	32.6779	34.9054	35.5454	*	*	*	36.7966	36.9065	35.4465	35.8051	36.8074	36.8674
obsolete_hsa-miR-886-5p	35.242	36.6109	36.5121	36.5748	*	37.944	*	38.1999	*	35.9227	36.6864	39.1064	37.8995	*	*	42	34.5353	37.3948	36.842	36.7425	35.5627	34.926	40	40	35.2373	37.596	38.3422	36.063	38.7825	36.9185	37.7601	38.9201	*	36.2679	40	*	38.7476	38.0812	34.8709	34.8641	36.9619	36.7281	*	36.5629	40	35.9719	40	35.7564	36.7949
SNORD38B	*	*	34.0953	36.1214	*	*	35.5823	35.4912	*	*	*	34.9997	36.7211	35.6519	37.2166	42	*	37.0324	36.6906	32.9706	35.019	35.4431	33.3069	*	32.9352	35.6812	36.2552	40	35.4897	*	36.6188	32.9417	39.2897	32.9028	*	*	*	35.2461	34.1004	36.7811	40	*	*	36.7523	35.1046	*	*	36.7245	*
SNORD38B	*	*	34.762	*	36.6436	*	*	37.6218	*	*	*	36.5148	35.1928	*	*	42	35.6296	36.759	*	32.5931	35.9453	35.1419	*	*	33.541	36.5766	40	*	35.1375	36.1112	40	33.5097	*	32.3116	*	36.5363	37.6753	*	36.1723	34.0121	*	36.8806	*	36.5552	35.8135	*	40	36.7385	*
SNORD49A	*	*	*	36.8559	*	*	*	*	*	*	*	*	*	36.6525	*	42	35.2395	*	34.9296	40	35.5265	*	40	40	*	35.7884	40	36.7657	40	40	37.4133	40	39.0495	*	40	36.7952	36.7796	*	*	35.5	40	40	37.3798	36.5942	*	40	35.7032	36.5523	36.6158
SNORD49A	*	*	*	*	*	*	*	*	*	*	*	*	*	*	*	42	*	40	40	40	*	*	37.9438	36.5764	40	*	*	*	40	36.7656	40	*	40	*	40	40	40	*	*	40	40	40	40	*	*	38.4886	40	40	40
U6 snRNA	*	*	*	*	37.7856	*	*	*	*	*	*	*	*	36.3944	*	42	31.7184	*	*	35.9433	32.6344	*	*	36.4341	33.0229	32.1609	*	*	*	35.6472	*	*	*	*	*	*	*	*	35.2058	*	*	36.6082	*	*	37.0464	*	*	*	*
U6 snRNA	*	*	*	*	*	*	*	*	*	*	*	*	*	*	*	42	32.9807	*	*	35.6514	33.695	37.0832	*	*	33.854	32.7184	*	*	*	*	*	*	*	*	*	36.6222	*	*	*	38.2851	*	*	37.073	*	36.4016	40	*	*	37.9898
UniSp3 IPC	21.7032	21.4491	22.2177	23.8439	21.665	21.8325	21.7356	21.8074	21.6941	21.8123	21.7533	21.7764	21.8073	21.9156	21.8489	21.7086	22.0301	22.2639	21.5308	21.9571	21.8044	21.7285	21.8168	21.8264	21.7448	21.9982	22.0211	21.9499	21.9626	22.0124	21.8915	21.9802	21.9216	21.9281	21.8783	21.8747	21.8976	21.9796	22.1049	22.2844	21.9383	21.9832	21.861	22.0886	21.9344	21.8359	22.002	22.0273	21.9274
UniSp3 IPC	21.4706	21.6025	21.0221	20.55	21.2066	21.4935	21.4979	21.4408	21.0308	21.2358	21.6036	21.5475	21.4622	21.3643	21.3028	21.5284	21.984	21.8957	21.8307	21.8745	21.9116	21.7535	21.7409	21.8042	22.0654	22.0141	21.8749	21.899	22.0188	22.096	21.7849	22.0711	21.9299	21.9071	21.7026	21.9285	21.8375	*	21.8706	21.9885	21.9378	22.0053	21.8818	22.1856	22.1369	22.1275	22.0933	22.1597	21.9173
UniSp6 CP	25.0137	25.2416	*	*	24.8968	25.0566	25.1609	25.0383	25.157	25.5881	*	25.6777	25.0718	25.5102	25.2644	25.2373	20.1939	21.0226	19.6286	19.7722	19.8117	19.7969	19.912	19.8948	19.9238	20.1798	20.1694	19.9297	20.0379	20.1835	19.9844	19.9937	20.0374	20.1207	19.966	19.9121	20.0365	20.0768	20.2826	20.5351	20.0415	20.0564	20.0392	20.2462	20.1869	20.0068	20.1987	20.1525	20.2416
UniSp6 CP	24.5527	24.6153	24.8512	26.8915	24.3248	24.9173	24.8437	24.3036	24.6443	25.1523	24.4433	25.0358	24.6658	24.7325	24.7638	24.667	19.5851	19.8237	19.5026	19.6614	19.7485	19.6818	19.6224	19.854	19.6988	19.977	19.6879	19.82	19.9014	19.921	19.7977	19.8435	19.9348	19.9008	19.7911	19.6601	19.8749	19.7842	19.9244	20.017	19.8803	19.8566	20.006	19.8292	19.8864	19.9437	19.9415	20.0167	20.0911
[truncated: 58 more columns]

## Sheet: Norm_Cp
NYHA	II	III	IV	II	III	II	II	IV	III	0	IV	II	II	II	III	I	IV	IV	II	II	III	IV	IV	III	IV	III	III	III	II	IV	0	0	II	IV	II	II	III	II	II	III	II	IV	I	III	IV	II	I	II	I
Group	1	3	2	11	7	3	2	1	2	5	1	7	2	7	2	5	1	1	1	1	1	1	8	7	1	7	1	4	1	1	5	5	2	1	2	2	10	2	1	1	2	1	2	1	6	3	5	3	2
Patient	Patient 19	Patient 7	Patient 22	Patient 13	Patient 25	Patient 2	Patient 1	Patient 9	Patient 12	Patient 6	Patient 10	Patient 29	Patient 20	Patient 28	Patient 15	Patient 62	Patient 56	Patient 58	Patient 52	Patient 30	Patient 71	Patient 54	Patient 49	Patient 73	Patient 37	Patient 46	Patient 47	Patient 69	Patient 42	Patient 51	Patient 31	Patient 38	Patient 65	Patient 45	Patient 50	Patient 33	Patient 48	Patient 34	Patient 36	Patient 59	Patient 70	Patient 57	Patient 74	Patient 61	Patient 76	Patient 32	Patient 72	Patient 43	Patient 60
design_target_name	14295	14296	14297	14298	14299	14300	14301	14302	14303	14304	14305	14306	14307	14308	14309	20479	20480	20481	20482	20483	20484	20485	20486	20487	20488	20489	20490	20491	20492	20493	20494	20495	20496	20497	20498	20499	20500	20501	20502	20503	20504	20505	20506	20507	20508	20509	20510	20511	20512
hsa-miR-144-3p	-1.06885	-1.19803	-0.967854	-0.988982	-0.084256	-0.429761	-0.782857	0.360592	-1.82743	0.951433	-3.62719	-3.38986	0.532622	-3.8552	-0.116248	0.698179	-3.62147	-4.99589	-3.37749	1.00577	0.0590034	-1.42612	-1.00328	-2.71592	-0.588134	-0.570776	-2.05786	0.105291	-0.272545	-1.36669	1.3432	-0.449585	-2.62097	-1.96684	-0.538445	-2.82337	-3.59829	-1.97977	1.29141	-1.95889	-0.500449	-0.246674	0.0725758	0.066958	-1.10065	-0.605976	-2.99381	-2.81944	-5.65758
hsa-miR-126-3p	1.54649	-2.00938	-3.03226	-1.82575	-1.65128	-1.76989	-2.74543	0.353752	0.74162	-1.38334	-1.53744	-1.14707	-2.10302	0.0880704	-0.650636	-2.06006	-2.96035	-1.26281	2.0395	-1.34907	2.987	-2.81097	-1.7782	-2.12912	-0.892842	1.17497	0.437342	-1.90305	-2.5447	-3.69773	-1.02895	-1.82593	-0.889947	-2.58348	-1.94663	-0.588788	0.469221	0.372889	0.1476	-0.798642	-0.85266	0.481383	-0.858024	-0.839708	-2.27003	-0.13497	-1.47787	0.586694	0.564248
hsa-miR-141-3p	-4.32757	-1.28362	-1.61722	-2.69619	-0.170954	-2.11789	-2.26868	-2.62113	-1.7745	-3.45212	-1.63865	-4.51516	-1.76046	-2.40075	-3.00692	-2.13476	-0.319629	-3.07006	-1.85387	-3.3917	-1.68434	-2.82599	-2.48087	-2.57468	-2.29707	-3.2431	-3.78573	-2.33054	-3.4086	-0.494389	-2.79129	0.249375	0.542327	-1.94292	-2.00638	-1.31662	-1.61683	-5.32086	-1.30989	-2.64889	-3.43819	-3.21699	-1.34799	-2.45264	-3.3329	-1.51474	-3.05851	-3.31711	-1.54812
hsa-miR-199a-3p	0.770137	-0.767245	-0.506293	-1.08693	-0.532304	-0.643094	-1.6682	-1.14128	0.709837	-0.809322	-0.86142	-0.302336	-0.788244	0.540178	-0.509896	-0.93752	-2.29324	0.225642	1.17313	-0.811102	0.932281	-2.37489	-1.76462	-0.916744	0.400969	-0.950314	-1.38014	-2.03329	-1.97062	-2.54326	-0.794165	-1.54335	-1.02476	-1.54204	-2.21407	-0.868032	0.262497	1.18841	-0.0362701	-0.198799	0.113173	-0.455591	-0.657423	-0.169724	-2.1026	0.532078	0.158094	0.303161	-0.592511
hsa-miR-143-3p	0.00651927	-0.807936	-1.76079	-1.7721	-1.92103	-1.60595	-1.29677	-0.481204	-0.871943	-1.42288	-0.955124	-1.42651	-2.18094	-1.12276	-0.824608	-1.2473	-2.8357	-0.986057	-0.522143	-1.66521	0.0826473	-1.73205	-1.83923	-2.08862	-1.22049	-1.26665	-1.34055	-3.68574	-3.41577	-3.74652	-1.64207	-1.8622	-1.47365	-3.18453	-2.68531	-0.960638	-0.953134	0.167521	0.176448	-0.432746	-1.63515	-0.554217	-2.07202	-2.10104	-2.44741	-1.80438	-1.09435	-0.159922	-1.29902
hsa-miR-26b-5p	-1.9831	-1.49781	-0.467805	-1.61134	-1.01487	-0.876152	-2.4412	-1.86848	-1.67142	0.938949	-0.445853	-1.82998	-0.689094	-2.92523	-1.07976	-1.62654	-1.52773	-1.06366	-1.31453	-0.560922	-1.95637	-1.09519	-2.87221	-1.88427	-2.43313	-1.15621	-0.688254	0.603163	-1.03853	-0.175305	-2.43258	-0.269864	-2.22987	-0.116439	-0.0924878	-1.23885	-1.08123	-1.29867	-2.82987	-1.21401	-2.20992	-2.24809	-1.80637	-1.87433	-0.570495	-2.94982	-1.56297	-1.99425	-1.47835
hsa-let-7f-5p	-1.977	-1.79357	-0.262368	-1.43798	-1.1724	-1.10271	-2.16699	-2.13359	-1.88686	0.493698	-0.519146	-1.37135	-0.388292	-1.86741	-1.47188	-1.83138	-1.67719	-1.99242	-1.32883	-0.99084	-2.42698	-1.2906	-2.60804	-2.37531	-3.54068	-1.49191	-0.906546	-0.0196064	-1.25854	-1.49743	-2.63464	-0.859802	-2.17121	-0.95357	-0.367841	-1.87297	-1.48912	-1.87775	-3.32293	-1.58092	-2.02572	-2.518	-2.19521	-2.89975	-0.909344	-3.19928	-2.46158	-2.34954	-1.27294
hsa-miR-488-3p	-3.83365	-1.87672	-3.56267	-4.97237	-3.59008	-2.60072	-4.84943	-3.38703	-3.19111	-4.4939	-2.52106	-3.56181	-3.48445	-2.69267	-1.97591	-3.05612	-2.06088	-2.00285	-2.95654	-2.2832	-2.34919	-2.70514	-2.32677	-2.88583	-3.4358	-2.48533	-3.19808	-5.81322	-2.94457	-3.50561	-3.66294	-2.69002	-3.87586	-3.18622	-3.22826	-2.31071	-1.92983	-1.53596	-2.47008	-3.06142	-3.26184	-2.77058	-3.65625	-2.80532	-3.24874	-2.21067	-2.32354	-2.38928	-2.37937
hsa-miR-30b-5p	-0.0946301	0.946558	1.59516	-0.019928	1.47101	1.32319	-0.376104	0.202343	0.205181	2.50289	1.74534	-0.204393	1.61347	-0.524033	0.467352	0.625946	0.683951	0.626596	0.868229	1.46705	-0.182899	1.1664	0.499959	0.654962	-0.829201	0.887354	1.29658	2.68511	1.35019	1.40837	-0.313283	1.77358	-0.0211429	1.98132	2.06036	0.907053	1.11583	0.75411	-0.592215	1.32041	-0.0113261	0.149321	0.15869	0.526374	1.84553	-0.164229	0.576847	-0.121187	0.735518
hsa-miR-331-3p	-4.16486	-2.51477	-2.85315	-4.03319	-2.45432	-3.34811	-4.11897	-3.54949	-4.63975	-2.0281	-2.57698	-5.03395	-2.6332	-3.82127	-3.01024	-3.24093	-3.18476	-2.49094	-3.31784	-2.28016	-3.68307	-2.80414	-2.28146	-2.35798	-2.96608	-2.72077	-2.41304	-1.78561	-2.42351	-1.87836	-4.23671	-2.4934	-3.63827	-2.1512	-2.10683	-2.7506	-2.65736	-3.34662	-4.61718	-2.31113	-3.39431	-3.88151	-3.41334	-3.2994	-2.52926	-3.31153	-3.01019	-4.04455	-2.59972
hsa-miR-374b-5p	-3.27656	-2.18535	-2.20166	-3.25854	-2.3066	-2.55827	-3.23596	-3.23102	-2.96267	-1.1497	-1.74907	-2.94305	-2.01731	-4.16501	-3.5763	-3.16486	-2.52972	-2.56175	-2.79074	-2.2706	-3.40476	-2.83678	-3.78607	-2.92296	-3.63377	-2.79678	-2.3986	-1.07147	-2.47681	-2.04949	-3.23755	-2.01577	-3.66126	-2.00585	-1.7599	-3.3556	-2.48293	-3.43982	-4.46414	-2.57015	-3.29385	-3.91134	-3.6171	-3.38215	-2.08939	-4.40407	-3.04024	-3.41293	-2.85831
hsa-miR-424-5p	1.74788	1.56937	2.32899	1.74807	2.54112	1.78831	0.8116	2.36328	2.25334	1.59463	1.65647	3.60403	1.70096	2.85289	2.46918	2.29617	4.00883	1.87709	0.372241	1.87318	1.33995	2.38616	1.81149	1.66712	2.84165	0.852518	1.60269	1.41118	1.73406	1.91669	1.73143	1.62461	0.450762	1.92373	2.57198	1.13815	2.56821	1.61793	0.961586	1.99103	2.45664	1.94832	1.79312	1.61683	1.69393	1.55091	2.56638	1.57771	1.38041
hsa-miR-32-5p	-0.606902	-0.370706	-0.285363	-0.381813	-0.310775	-0.0328352	0.389688	0.332873	-2.3571	-1.48998	-0.225434	-2.31937	-0.136205	-0.79034	-0.451694	-0.388394	-0.253695	-0.675786	-0.180215	0.221312	-0.308523	0.00732069	-1.60937	-0.567498	0.271249	-0.00897831	-0.313348	0.404327	-0.228377	-0.10055	0.370101	0.357649	0.258971	-0.0110943	0.0198242	0.617122	0.342722	0.357185	-0.958825	0.119504	0.55445	0.273274	0.441109	-0.0556966	0.460125	0.372529	0.303645	0.516992	0.72181
hsa-miR-21-5p	5.47397	6.96428	5.93114	5.33069	7.00317	7.07266	5.27827	6.48871	6.02207	5.97197	5.76995	6.05461	5.62772	6.48617	6.35744	7.4227	7.32632	6.88029	5.8488	7.02658	5.95239	6.38937	6.78307	7.59729	7.83474	7.13666	6.55984	5.55024	6.77503	6.2257	4.92152	5.52642	5.32293	6.76382	6.71138	5.71172	6.55227	6.60371	6.43732	6.34358	6.48929	6.84162	6.29954	6.07497	6.81382	6.61142	7.18574	7.33222	5.96607
hsa-miR-103a-3p	-0.615899	0.641419	0.889637	0.377299	0.698941	1.45693	-0.545749	-0.133596	-0.470812	1.9818	1.2417	-0.373186	0.637361	-0.799188	0.236448	-0.0930115	0.101974	0.127488	-0.0509715	0.802526	-1.07063	0.0179671	0.144151	-0.231339	-0.629889	0.239425	0.423353	1.40531	0.30772	0.828067	-0.901554	0.81297	-0.700133	0.916436	0.988184	-0.147865	0.202679	0.0208791	-0.901416	0.0866928	-0.573686	-0.507199	-0.38576	-0.163582	0.837768	-0.111278	-0.3056	-0.140227	0.191391
hsa-miR-193b-3p	-1.56608	-2.10526	-1.03064	-2.08978	-1.029	-1.86672	-1.90657	-2.45022	-2.30042	-2.31626	-2.27061	-2.13104	-1.65313	-1.98205	-1.15675	-1.59212	-1.99939	-2.42709	-2.10549	-1.28153	-2.58135	-1.74647	-1.51143	-1.5637	-0.532335	-2.15171	-2.82695	-1.99691	-1.26288	-2.86864	-2.19722	-2.1976	-2.9412	-2.08523	-2.20029	-2.09617	-1.52034	-1.34572	-0.72094	-1.60432	-1.62194	-1.7123	-2.89689	-2.24973	-3.57458	-1.20989	-0.978814	-2.7106	-3.54233
hsa-miR-30e-5p	-3.30964	-1.89962	-2.49975	-3.02347	-2.01162	-2.90946	-2.9181	-2.55555	-1.6199	-3.28477	-2.61981	-2.59768	-2.23707	-2.38014	-1.17534	-1.61391	-1.62753	-1.47508	-1.47027	-1.49439	-1.44588	-1.38222	-2.02858	-1.28224	-0.994119	-1.52324	-0.846615	-1.54374	-1.17236	-1.51499	-1.59541	-1.74947	-1.11159	-1.03845	-1.41498	-1.34028	-1.71618	-1.79778	-1.57044	-1.59489	-1.40421	-1.56773	-0.862279	-1.39256	-0.785336	-1.08543	-1.17987	-2.08916	-1.45373
hsa-miR-497-5p	2.04178	0.992986	0.924993	0.708696	0.873754	0.73616	2.3923	1.23669	0.29866	-0.971065	1.55555	0.459449	0.429866	1.27863	1.39743	0.46796	1.13861	0.94946	1.63748	-0.375587	1.19662	1.35241	1.91699	0.552265	-0.0448561	0.592834	0.654957	-0.101355	0.312516	0.161699	1.25776	1.03564	1.10638	-0.0491639	0.216941	1.06437	1.16364	1.20266	1.21771	0.0755372	1.33155	1.21338	0.841385	0.247765	0.367616	1.10538	0.467506	0.746054	1.22834
hsa-miR-335-5p	1.81917	2.00359	0.773818	1.68134	1.38279	0.786769	3.30612	2.58331	2.30543	1.97535	2.62609	1.8612	1.87366	2.58669	2.38111	1.85049	2.4438	0.52496	1.67148	1.04497	0.949874	1.67089	1.33468	0.392962	0.83461	0.846188	1.94624	1.83303	2.16391	1.27364	1.98845	2.60702	2.38946	0.913751	2.30365	1.51903	1.7742	0.92702	1.69943	1.55014	1.54437	1.84429	2.34993	1.78277	1.81844	2.0492	1.75994	1.3097	1.79862
hsa-miR-452-5p	-1.81193	-1.11014	-1.2734	-0.51486	-1.69468	-3.08081	-0.65001	-2.14958	-1.38282	-2.50985	-1.65239	-0.933232	-1.55312	-1.31732	-0.967478	-1.84467	-1.22801	-2.28233	-2.0764	-2.38259	-2.14147	-2.15537	-1.3492	-1.96504	-2.18785	-2.17327	-2.14372	-2.57717	-1.24428	-1.52546	-1.37569	-2.05474	-1.80616	-2.10732	-2.03781	-2.08708	-2.43277	-1.8672	-1.42697	-2.43467	-2.49091	-1.70247	-2.11406	-2.30034	-1.58389	-0.999301	-1.84051	-2.59571	-2.32707
hsa-miR-130a-3p	1.68485	1.03048	0.433528	2.00907	0.705179	0.642045	2.18424	1.26535	0.186962	-1.20245	1.24582	0.469415	0.977215	1.15864	1.07371	0.421187	1.18877	1.35703	1.69684	0.781718	1.45984	1.3686	1.43791	1.03538	0.477643	0.737851	0.995126	0.62753	1.15615	0.774489	1.75612	1.11748	1.5775	0.713296	0.928823	1.74609	1.25581	1.49741	1.21381	0.808628	1.33286	1.48705	1.50769	1.52396	1.28465	2.03538	1.13659	1.17263	1.38696
hsa-miR-342-3p	-0.57015	-0.960343	-0.595046	-0.444425	-1.45398	-0.558083	-1.0713	-0.269375	-0.608644	-0.161869	-1.15229	-0.171221	-0.797372	-0.128831	-0.842985	-1.14486	-2.05209	-0.186482	-0.270618	-0.795293	-0.462593	-0.717501	-1.52953	-0.0250984	0.227936	-0.573439	-0.574613	-0.103865	-0.697098	-0.392022	-0.83709	-1.21155	-0.962475	0.199238	-1.38683	-1.04301	-0.578727	-0.971603	-0.485496	-0.0343556	-0.622174	-1.28042	-1.48417	-0.79403	-1.78053	-2.13177	-0.424895	-0.522811	-1.26581
hsa-miR-99a-3p	-3.4396	-3.37463	-3.55646	-2.81872	-4.36884	-3.33021	-3.05477	-3.62994	-3.92311	-4.97501	-3.84012	-3.27721	-3.25422	-3.04202	-3.94455	-3.16636	-2.77541	-3.96481	-3.7292	-4.49733	-3.54787	-3.61763	-3.5974	-3.68171	-4.77164	-3.0637	-4.01645	-4.06797	-4.4375	-4.10436	-3.34176	-3.13163	-3.43274	-4.0778	-3.77314	-3.54607	-3.2784	-3.55205	-3.9356	-3.65701	-2.92482	-3.40038	-3.1215	-4.0283	-4.35268	-2.86508	-4.46934	-4.29719	-2.89308
hsa-miR-132-3p	-1.07929	-1.54994	-2.16177	-0.128294	-1.87703	-2.4656	-1.58584	-1.96124	-0.818983	-1.10016	-2.22842	-1.20916	-2.30046	-0.877832	-2.07608	-1.13692	-1.87024	-1.15635	-0.918974	-1.40625	-1.1102	-2.27554	-0.520509	-1.4148	0.209006	-1.76127	-1.573	-1.33661	-1.91024	-1.46573	-1.82002	-1.99076	-1.69461	-1.35415	-1.93487	-1.29199	-1.61774	-1.17334	-1.50798	-0.991021	-2.11503	-1.33451	-1.98264	-1.8072	-1.38388	-1.38079	-1.04762	-1.30383	-1.30685
hsa-miR-30c-5p	0.206398	0.627733	1.23874	0.449223	1.24268	1.3253	0.326206	0.492406	0.485067	2.35388	1.46882	0.598641	0.962988	-0.262004	0.533494	0.578269	0.367777	0.802888	0.748438	1.07149	0.330072	1.00512	0.894176	0.672484	-0.431256	0.772393	0.85063	1.91819	1.09536	1.43023	0.292523	1.37141	0.47877	1.61747	1.50579	0.718035	0.832835	0.616463	-0.116141	0.811478	0.388567	0.188808	0.198045	0.595065	1.01929	0.271211	0.334766	0.185687	0.344293
hsa-miR-10a-5p	0.374623	-0.776454	-0.515394	-0.261266	-0.362127	-0.173072	0.807301	0.202648	0.887665	-0.831442	0.155204	0.48309	0.0560042	0.731554	-0.690824	-0.556106	-0.173181	0.00855718	0.121473	-0.556144	0.277461	0.0750833	-0.147493	-0.361038	-1.70652	-0.626895	-0.0229337	-0.253351	-0.312571	-0.416657	0.902683	0.0134848	0.785552	-0.956902	-0.307785	0.40902	-0.29453	0.0499422	0.215711	0.133502	0.616298	0.517841	0.503772	0.462206	0.0630238	0.227562	0.165783	0.21535	0.219502
hsa-miR-128	-3.01182	-3.38233	-3.37986	-3.39543	-3.40491	-2.91616	-2.63695	-2.69431	-3.25148	-2.8142	-3.21065	-2.77491	-3.08917	-3.11661	-3.92937	-3.68669	-3.26731	-2.16264	-3.25279	-2.96689	-3.29446	-2.79806	-3.59618	-3.2001	-2.89225	-3.40827	-2.46217	-2.87127	-3.1839	-3.10403	-3.29482	-3.05523	-3.00408	-3.09237	-3.09881	-2.68283	-2.90938	-3.41713	-3.7158	-3.08894	-2.27722	-2.91701	-2.78365	-3.01956	-2.42078	-5.46624	-2.79606	-2.60898	-2.29308
hsa-miR-551a	-0.943528	-0.864672	-0.596813	-0.0137503	-0.510651	-1.2845	-0.594613	-1.32871	-1.53973	-1.85464	-0.503749	-0.730035	-0.78781	-0.336602	-0.538743	-1.02947	-0.965241	-2.06724	-1.40233	-1.58376	-1.23632	-0.525629	-0.0862111	-1.66683	-1.52342	-1.23154	-1.44461	-1.37569	-0.239897	-1.89761	-0.354403	-1.0516	-0.71116	-1.97623	-0.831039	-0.784542	-1.72223	-0.7868	-0.80276	-0.778366	-0.677737	-0.887299	-1.3204	-0.913255	-1.30445	-1.42002	-1.94756	-1.73612	-1.21172
hsa-miR-532-3p	0.00048489	-0.286139	0.019192	0.621067	0.0553729	-0.128061	0.906682	-0.111421	-0.277952	-0.890852	0.119557	-0.0833359	-0.595968	0.531075	0.193955	0.178971	0.415878	-0.88415	-0.991778	-0.787241	-0.723154	-0.386876	0.23243	0.718399	0.500031	-0.355873	0.0148709	-1.13739	0.0084102	-0.523055	-0.331414	-0.713513	0.293823	-1.15896	-0.476743	-0.104194	-0.0779732	-0.409967	-0.353297	-0.220817	-0.139656	-0.183121	-0.585711	-0.015881	-1.71353	-0.00646955	0.290261	-0.0602133	-0.825934
hsa-miR-484	-1.18698	-1.03274	-1.63018	-0.097712	-1.44149	0.220914	-0.73326	-0.980733	-1.36848	-0.642289	-0.608529	-0.817435	-1.48416	-0.937923	-0.801389	-0.457223	0.0288309	-0.107664	-0.627099	-0.325834	-0.401638	-0.614384	0.0152757	-0.654367	0.226717	-0.551204	-0.508764	-0.243773	-0.349939	0.200534	-0.437101	-0.980033	-0.166517	-0.190677	-0.306889	-0.189785	-0.83715	-0.436411	-0.360554	-0.396679	-0.146282	-0.105956	-0.161276	0.111052	0.113378	0.202248	0.11615	0.312486	0.600335
hsa-miR-107	-0.929446	-0.206947	-0.509403	-1.34293	-0.31972	-0.301886	-1.12459	-0.764836	-1.30916	-0.123319	0.0824488	-1.27571	-0.319551	-1.44594	-0.727572	-0.919782	-0.725988	-0.445884	-0.842065	-0.313989	-1.40457	-0.438521	-1.03852	-0.85034	-0.912448	-0.578074	-0.0513392	0.78515	-0.182427	0.407911	-1.26241	-0.00895089	-1.10662	0.0450529	0.145834	-0.567663	-0.444002	-0.703393	-1.50629	-0.274466	-0.65812	-0.827032	-0.850068	-0.666455	0.189288	-1.06031	-0.49084	-0.432112	-0.754782
hsa-miR-210	-0.335562	0.102918	0.343054	1.0092	0.298889	-0.241393	0.313152	-0.710508	-0.313621	-0.831318	-0.256022	-0.685244	-0.255579	-0.294037	0.120057	0.585429	-0.651842	0.0116923	-0.630526	-0.66338	-0.363271	0.337894	1.12059	0.658731	1.28877	0.135879	0.199539	-0.51207	-0.184953	0.168465	-0.3372	-0.856665	-0.516085	-0.170162	-0.419924	-0.522389	-0.186533	-0.236742	-0.211644	-0.785215	-0.679094	-0.398547	-0.248901	0.0795838	-0.157684	-0.339754	-0.476251	-0.15629	-1.20528
hsa-miR-16-5p	3.81513	3.2192	2.68887	1.13893	3.11532	3.37856	3.58993	4.1117	4.00931	3.5014	2.91145	3.47011	3.7798	3.47963	3.32882	3.85298	3.32554	3.80626	3.69651	4.15496	3.88513	3.01005	2.81215	3.57484	3.7659	3.9811	3.82	3.58682	3.4801	3.51014	4.42623	3.36494	3.64323	3.6758	3.57807	3.10683	3.20664	3.60176	3.93316	4.03605	3.78322	4.10408	3.99837	3.78852	3.3968	3.39537	3.29789	3.90927	3.45657
hsa-miR-30a-5p	-1.27198	-1.15956	-1.604	-1.43397	-1.36677	-1.96478	-0.638361	-0.865332	-0.172284	-2.15054	-1.15419	-0.566952	-1.08659	-0.699521	-0.641872	-0.806581	-0.157976	-0.0108909	-0.465871	-0.829808	-0.441559	-0.323146	-0.521859	-0.740026	-2.00611	-0.838381	-0.362646	-0.864522	-0.479636	-0.743601	-0.342956	-0.288716	-0.132015	-0.78441	-0.38665	-0.477334	-0.589956	-0.58982	-0.670069	-0.558973	-0.249099	-0.373597	-0.242567	-0.342549	-0.378903	-0.585219	-0.32505	-1.17134	-0.274794
hsa-miR-29c-5p	-2.92722	-3.11714	-3.55607	-2.75682	-3.51655	-3.28126	-2.77885	-2.62507	-4.58028	-3.99011	-3.18025	-3.2349	-3.65614	-3.19404	-4.58594	-3.19189	-2.73654	-2.9985	-3.16453	-3.3742	-2.55876	-2.46323	-2.47513	-2.75386	-2.97848	-2.41922	-2.94023	-3.13249	-3.45305	-2.38559	-2.6976	-3.31301	-2.69938	-3.32613	-3.5388	-2.55118	-3.1095	-2.57544	-2.83231	-3.44476	-2.65906	-2.87816	-2.74333	-3.13772	-2.70794	-3.15124	-2.96269	-2.9698	-2.94043
hsa-miR-34a-5p	2.38433	2.55831	3.0336	3.30805	2.66591	2.07421	2.38382	2.13456	1.33878	1.43439	1.80338	2.71953	3.19718	2.8403	3.16925	2.17011	2.54717	2.95618	2.35719	2.35516	1.59998	2.91402	1.73654	2.77032	2.29011	1.93988	2.12194	2.16877	2.84529	2.00223	2.01258	1.97608	2.19675	2.1936	1.89803	2.09009	2.39209	1.80937	1.35063	2.34615	2.85925	2.38676	2.44594	2.33003	3.12112	2.69211	2.92517	2.021	1.77521
hsa-miR-25-3p	-0.425835	-1.40801	-0.500176	-0.142482	-1.04204	-1.16406	-0.546009	-0.853564	-0.541493	-0.0949655	-1.46691	-0.669201	-0.807961	-0.969439	-1.01752	-0.370778	-1.04125	-1.70745	-1.23642	-0.814483	-0.945436	-1.07254	-1.21446	-1.23601	-0.678712	-1.30803	-1.44558	-1.33527	-1.29907	-1.54309	-0.349449	-1.45118	-1.32258	-1.21778	-1.38922	-1.75592	-1.44365	-1.49947	0.0449014	-1.85098	-1.20893	-1.37017	-1.16957	-1.1275	-1.97812	-1.56394	-1.73838	-1.46192	-1.6097
hsa-miR-185-5p	-0.436328	-0.510901	-0.763763	-1.51014	-0.758175	-0.0390279	-0.387235	-0.156006	-0.904089	0.225912	-0.828589	-0.410457	-0.483436	-0.706151	-0.754269	0.864598	0.0592111	-0.32938	-1.13639	0.270254	-0.366151	-0.462485	-0.0975832	0.396087	0.33737	0.136173	-0.0189186	-0.559602	0.053838	-0.614073	0.588509	-0.939531	-0.653694	-0.40392	-0.442399	-0.845249	-0.559687	-0.769171	0.874707	-0.211583	-0.355132	-0.543534	-0.179288	-0.110426	-0.771596	-0.712844	-0.408278	-0.158653	-0.534731
hsa-miR-502-3p	-1.50045	-1.20708	-0.743872	-0.619005	-1.27159	-0.898604	-0.708795	-1.27982	-1.08236	-1.46292	-1.16984	-1.41395	-1.54268	-0.874263	-0.423253	-0.767745	-0.436137	-1.39872	-2.30926	-1.83728	-1.50648	-1.42504	-0.771001	-0.678914	-0.574973	-0.906956	-0.744649	-2.51041	-0.893571	-0.924138	-1.62071	-1.53548	-0.968551	-1.76543	-1.42084	-1.18144	-1.16683	-1.43906	-1.45955	-1.73943	-1.64635	-1.15268	-0.689898	-0.985916	-2.06238	-0.74762	-0.75884	-1.0891	-1.75446
hsa-let-7g-5p	0.682206	0.0516153	0.891204	0.762487	0.504449	0.648486	0.498538	0.358591	0.515363	1.97661	0.911624	0.69386	0.801007	0.446087	0.282784	-0.403279	-0.157326	0.174019	0.241986	0.414114	-0.0467478	0.0161186	0.051834	-0.0848325	-0.71346	0.25754	0.481024	1.4722	0.149496	0.174617	-0.253966	0.613054	0.18279	0.877356	0.859356	0.0880755	0.355044	0.293849	-0.579314	0.350444	0.261589	0.266188	0.142527	0.253844	1.05042	0.126875	-0.111384	0.524225	0.166217
hsa-miR-660-5p	-1.09232	-0.935079	-1.20659	-2.84189	-0.985271	-1.03576	-0.501847	-0.947793	-0.899751	-2.18263	-1.24379	-1.13851	-1.45177	-0.843137	-0.490862	-0.896423	-0.67613	-1.74507	-2.1928	-1.39585	-1.59243	-1.58643	-0.874844	-0.447416	-0.688861	-0.876496	-1.3525	-2.24625	-1.17688	-0.986698	-1.32738	-1.76419	-1.03261	-1.19022	-1.19541	-0.96154	-1.08642	-1.31565	-1.27091	-1.45983	-1.27616	-1.10112	-1.04712	-1.10914	-1.40451	-0.952262	-0.738913	-0.854506	-1.59407
hsa-miR-200a-3p	-1.11788	-1.37305	-1.09403	0.363529	-0.959225	-1.25961	-0.730134	-1.64176	-0.441919	-0.621707	-0.900129	-0.167658	-1.0394	-0.90127	-1.15037	-1.41186	-1.802	-0.986607	-0.847003	-1.19039	-1.40575	-1.01084	-0.72021	-2.14432	-2.28242	-1.59077	-1.69202	-0.787611	-1.24899	-1.71145	-1.08307	-1.67896	-0.863654	-1.18524	-1.45593	-1.22835	-1.2944	-0.927795	-1.15772	-1.60323	-1.18211	-1.41657	-1.37815	-1.52822	-1.29102	-1.13496	-1.09346	-1.7579	-1.41529
hsa-miR-532-5p	-1.94277	-1.47758	-0.81909	-2.12546	-1.3066	-1.36797	-1.84628	-2.28531	-1.46106	-2.11911	-1.64711	-1.31859	-2.07138	-1.24922	-1.49129	-1.35043	-1.2321	-1.68956	-2.32396	-1.47629	-2.07642	-1.60196	-0.782699	-0.37081	-0.518076	-1.84789	-1.47878	-1.89924	-0.761785	-1.83722	-1.75801	-1.79527	-1.49864	-2.10884	-1.48343	-1.22407	-1.89163	-1.81994	-1.96415	-0.980381	-1.71437	-1.74526	-1.91409	-1.10767	-1.91907	-1.43968	-1.35389	-1.71257	-1.32661
hsa-miR-425-5p	-2.20639	-1.80544	-1.59388	-1.66575	-1.79425	-1.93078	-1.71759	-1.76741	-1.90249	-0.73814	-2.1366	-1.6604	-1.74238	-1.90151	-2.4868	-1.66443	-1.20579	-2.227	-1.95356	-1.55084	-1.73882	-1.77219	-1.63902	-1.15251	-0.110693	-1.53252	-1.70735	-1.39284	-2.29922	-1.76205	-1.65945	-1.88065	-1.97899	-1.20115	-2.11826	-2.64205	-2.08492	-2.25902	-1.06248	-1.72051	-2.11159	-2.298	-1.68821	-1.63963	-1.7758	-1.69402	-1.78981	-2.00878	-2.32695
hsa-miR-22-5p	-1.09543	-0.586802	-0.030592	0.474615	0.0726359	-0.921527	-1.85164	-0.720867	-0.398851	-0.501409	-1.32803	-0.144788	-0.160159	-0.117042	-0.170648	-0.11202	0.143818	-0.328262	-0.423978	0.0779493	-0.412994	-0.0321728	-0.892993	-0.174232	0.00624676	-0.421026	-0.414322	-0.667846	0.359898	-0.539317	-0.705329	-1.06797	-0.737839	-0.066559	-0.480122	-0.589173	-0.427398	-0.354569	-0.742762	-1.08763	-0.310318	-0.211501	-0.373759	-0.603656	0.0678188	-0.000862612	0.0232601	-0.29007	-0.347733
hsa-miR-29b-3p	0.744525	0.147371	0.985286	0.505465	-0.365323	-0.00801863	-0.00252946	0.3144	0.291701	0.0195708	0.31462	1.07549	0.558289	0.785067	-0.0529976	0.227194	-0.232846	0.502474	0.881388	0.298354	0.807431	1.33053	-0.0268115	0.574208	-0.470715	0.371085	-0.208136	0.365135	0.589936	0.369108	1.35756	0.229791	0.91125	0.0202529	0.318349	0.322271	0.387613	0.736818	1.15343	0.190782	0.524699	0.295196	0.163098	0.704932	0.0939784	-0.0363594	-0.137981	0.551899	0.356241
hsa-miR-20a-5p	1.87148	1.141	1.59884	2.15423	0.991642	0.950178	1.38832	1.58043	1.50144	2.58302	1.46502	1.75655	1.30399	1.42136	1.04844	0.980098	0.777473	1.08629	1.02783	1.32276	1.1055	0.947081	0.464164	1.15	1.74396	1.0156	0.942982	1.83008	0.632527	0.929598	1.65615	1.02968	1.04387	1.38109	1.10154	0.995402	0.91629	0.935674	1.16268	1.47002	1.29527	0.910779	0.941318	1.16305	0.408864	0.875533	0.380922	1.19713	1.31533
hsa-miR-218-5p	0.757276	-0.195223	-0.102266	0.495961	-0.333235	-0.185305	0.187547	0.221203	0.445036	-0.590553	-0.0703205	1.21209	-0.0812626	0.31509	-0.43076	-0.547654	0.0434855	0.212116	0.510119	-0.145229	0.431775	-0.285846	0.0522743	-0.191442	-0.909662	0.0356343	-0.271465	-0.232031	-0.270724	0.122935	0.551541	-0.179893	0.406443	-0.54917	-0.407117	0.130399	-0.283758	0.473074	0.666661	0.222837	0.068393	0.0431032	-0.189644	0.146964	-0.107987	-0.0620905	-0.506334	0.437065	-0.447974
hsa-miR-19b-3p	3.52844	3.4223	3.18878	2.70807	3.28471	3.32978	3.4149	3.59492	2.64839	2.42077	2.96482	1.8263	3.33882	3.03209	3.07746	3.81981	3.28643	3.39345	3.57169	3.69801	3.73907	3.53083	3.6525	3.42006	3.96048	3.62022	3.18116	3.4	3.55158	3.72186	4.09324	3.37186	3.57441	3.71223	3.26057	3.62929	3.22046	3.38465	4.04775	3.51961	3.37604	3.54647	3.54035	3.54802	3.08388	3.4378	3.20855	3.83084	3.49923
hsa-miR-30d-5p	-1.74105	-1.47502	-2.02959	-3.0433	-1.37191	-1.959	-1.8649	-2.07295	-1.45505	-2.13768	-1.42685	-1.5871	-1.73527	-1.95908	-2.14113	-1.55711	-1.52489	-0.663083	-1.83488	-1.55139	-1.4414	-1.33348	-1.95067	-1.27345	-1.53186	-1.3732	-1.38826	-1.3306	-1.8008	-1.77378	-1.57447	-1.4579	-1.56767	-1.41263	-1.781	-1.62037	-1.63128	-2.25078	-2.69202	-1.77779	-1.95304	-1.49591	-1.40989	-1.91299	-1.11825	-1.87819	-1.5665	-1.79787	-1.52644
hsa-miR-423-5p	0.967876	0.568519	0.0930915	0.575445	0.485717	0.966594	1.49393	0.682454	0.890672	0.00550888	0.393087	0.947839	0.24598	0.813865	0.430088	0.252861	0.128479	0.72643	0.228379	-0.0190975	0.426861	0.148471	1.09156	0.550298	0.166132	0.312029	0.338597	-0.186145	0.0961268	0.970068	0.52017	0.300031	0.760771	0.328272	0.103609	0.740831	0.11714	0.431752	0.67282	0.443552	0.720064	0.597153	0.821259	0.417368	0.951738	1.27329	0.877962	0.857713	1.10517
hsa-miR-99a-5p	3.34715	2.31191	3.14003	2.76736	3.00242	3.42565	3.60383	3.06134	3.56608	3.29513	3.27824	3.473	3.37475	3.15656	2.74744	2.25904	2.5431	2.6155	2.84423	2.00557	2.63586	2.67294	2.94805	2.62977	1.95979	2.42888	2.55062	3.10342	2.51917	3.14028	2.94476	3.11477	3.14597	2.56599	2.74132	2.9979	2.83539	2.67099	2.75364	2.95664	2.81494	2.60643	3.03168	2.92603	2.86607	2.95944	2.56768	2.55399	2.55396
hsa-miR-99b-5p	1.104	0.750829	0.843518	0.662743	1.20378	1.00172	1.40673	0.733388	1.12567	1.54222	1.50711	1.44929	1.17015	0.925193	0.907997	0.3899	0.80533	1.06468	0.922015	0.700832	0.516609	1.04719	1.2207	0.774795	0.38703	0.262795	0.595735	1.31199	0.798044	1.34666	0.883514	0.977721	0.838759	1.09545	0.709348	0.704302	0.703681	0.822353	0.523124	0.687976	0.54249	0.511901	0.262347	0.883837	0.760697	0.669144	0.793858	0.285559	0.483831
hsa-miR-92a-3p	2.13688	1.84773	1.67858	1.97469	1.71538	2.63346	2.24487	2.31556	1.93262	3.22922	2.06427	1.9015	1.85757	1.52632	2.18314	2.55793	2.05844	2.60606	1.91033	2.45455	2.22939	1.74454	2.44142	1.75654	2.38908	2.22283	2.09667	2.48975	2.24533	2.59698	2.28198	1.94492	1.85383	2.6294	2.00849	2.35421	1.6011	1.77479	2.26847	2.3283	2.42131	2.2835	2.6224	2.40209	2.44357	2.9102	2.19232	2.55523	2.26634
hsa-let-7i-5p	1.06098	0.481594	0.155468	-0.144141	0.407041	0.602604	1.23995	0.801135	0.684826	0.884211	0.828069	1.40253	0.727993	0.966677	0.526974	0.489905	0.745652	1.03783	1.13353	0.471998	0.762052	0.903095	-0.337081	0.901325	1.03987	0.812757	1.02909	0.877303	0.466603	0.852773	0.77813	0.56732	1.2853	0.321523	0.490496	1.04895	0.876055	1.25577	0.7471	0.774962	1.05515	1.0936	1.07372	1.04863	0.945633	0.659323	1.24584	1.19139	1.27808
hsa-miR-590-5p	-1.30558	-1.66412	-1.19906	-0.466527	-1.65838	-1.62545	-1.12907	-1.29059	-0.895777	-1.77383	-1.39828	-0.710472	-1.4702	-1.3085	-1.7195	-1.12629	-1.07008	-1.08352	-1.51225	-1.53117	-1.75799	-1.33357	-1.24148	-1.65897	-0.738258	-0.994867	-1.62585	-2.18229	-0.842094	-1.45462	-1.24807	-1.27314	-1.54656	-1.09875	-1.15151	-2.19655	-1.51255	-1.53264	-0.885529	-1.49676	-1.62892	-1.27694	-1.20819	-1.22717	-1.07069	-0.918022	-1.32979	-1.18253	-0.952955
hsa-miR-23b-3p	2.09553	2.11673	2.47138	2.35179	2.24552	2.47814	1.83995	2.02973	2.47719	3.31513	2.7243	2.79786	2.48951	2.07838	2.19122	1.88076	2.16181	2.38253	2.41723	2.32298	2.02764	2.5068	2.31202	2.13707	1.34531	2.19273	2.40583	3.10387	2.41851	2.58296	2.06931	2.56228	2.26535	2.43905	2.67727	2.14934	2.03346	2.14801	1.98262	2.33557	2.01676	1.86023	2.03771	2.05494	2.28943	1.3729	1.94478	2.19203	2.20946
hsa-miR-221-3p	1.22443	1.66786	1.34806	2.37571	1.37917	1.13217	2.19893	1.57997	1.60164	0.754827	0.957524	1.7697	1.35483	1.74622	1.4242	1.46316	1.74491	1.34803	1.35649	1.06917	1.26634	1.60599	1.48213	1.83473	2.28268	1.13288	1.55341	0.843426	1.45024	1.79514	1.62307	1.30561	2.02395	0.961422	1.02279	1.85205	1.42763	1.27555	1.45701	1.23567	1.41817	1.65691	1.77823	1.66629	1.69631	1.8165	1.59671	1.40487	1.56358
hsa-miR-31-3p	-1.56113	-1.49541	-1.44002	-0.677796	-1.35214	-1.90081	-1.8933	-1.57836	-1.41232	-1.26477	-1.63375	-1.53124	-1.40319	-1.81342	-1.72953	-2.14557	-1.5496	-1.4315	-0.912159	-1.35105	-1.54016	-1.31237	-1.92783	-1.52433	-2.1938	-2.2001	-1.73754	-1.28956	-1.97539	-1.41675	-1.56632	-1.12206	-1.46752	-1.09996	-1.07563	-1.70148	-1.21565	-1.35955	-2.0942	-1.24289	-1.59711	-1.51149	-1.87433	-1.18949	-1.3872	-1.37586	-1.93171	-1.79217	-0.926351
hsa-miR-23a-3p	3.07288	3.55378	3.11967	3.32734	3.16659	3.3977	2.8887	3.32586	3.43032	2.99329	2.7969	3.56956	2.72827	3.16908	3.1795	3.6041	3.32141	3.36269	3.25434	3.32316	3.2839	3.19866	3.00428	4.18127	4.15663	3.64262	3.57603	2.82218	3.48528	3.38705	2.71787	2.91123	3.2999	3.56771	3.17231	3.0827	3.14551	3.21458	3.27753	3.56971	3.62101	3.41796	3.57979	3.37055	3.24415	2.98459	3.58155	3.80826	3.72183
hsa-miR-101-3p	3.06336	2.78544	2.95171	3.42499	2.5109	3.09436	3.34102	3.28575	3.0558	2.81243	3.10954	3.24635	2.99082	2.7067	2.60945	2.70216	2.27796	2.57526	2.66425	2.39548	2.86984	2.72415	2.44198	2.16027	1.98498	2.87193	2.14701	2.25974	2.34574	2.52565	3.28022	2.73584	2.86705	2.26028	2.28431	2.89948	2.49509	2.83038	3.08626	2.48013	2.88568	2.81891	2.87388	2.65028	2.89609	2.62074	2.30076	3.04631	2.53195
hsa-miR-378a-3p	0.990388	1.89765	1.98571	1.69171	1.38014	2.21915	1.16549	1.57587	1.26699	1.55875	1.36251	1.48662	1.35189	1.54615	1.38877	1.55934	1.64408	1.88628	1.40515	1.64941	0.927066	1.71125	2.61941	1.86749	1.27664	1.68963	1.46771	1.26778	1.97388	1.55315	1.4336	1.22365	1.41172	2.04827	1.3423	0.957188	1.06728	1.36621	1.5671	1.32787	1.38886	1.40329	1.79525	1.98333	2.0536	2.00687	1.67171	1.79779	1.69899
hsa-miR-423-3p	1.25048	0.814453	0.867532	1.99889	0.74123	1.40283	1.61413	0.848962	1.28155	0.999286	0.898097	1.40332	0.752875	1.42507	0.563414	0.818046	1.0084	0.739276	1.0845	0.569066	1.22003	1.34521	1.30158	1.19498	1.31493	0.958342	1.25818	0.773742	0.814049	1.11385	1.08121	0.898553	1.80427	0.960196	0.903211	1.46353	1.10023	1.229	1.29196	1.10496	1.0571	1.57855	1.3469	1.112	1.18138	1.59028	1.26235	1.70918	2.03316
hsa-miR-140-5p	-0.432296	-0.749074	-0.456057	-0.0553579	-0.768454	-0.780222	-1.55712	-0.925407	-0.634779	-0.413837	-1.17316	-0.11128	-0.754769	-0.421972	0.113994	-0.858692	-0.316659	-0.243191	-0.052697	-0.309079	-0.379317	-0.65026	-0.583071	-0.29493	-0.210032	-0.673178	-0.824055	-0.414604	-0.336412	-0.999024	-0.623952	-0.80315	-0.775839	-0.420961	-0.722457	-0.521142	-0.800507	-0.193135	-0.500316	-0.730354	-0.760685	-1.10621	-1.1797	-0.508255	-0.372391	-0.739664	-0.315401	-0.591246	-0.314285
hsa-miR-15a-5p	3.71761	3.07522	2.50231	2.64006	3.06927	3.66543	3.73236	3.70943	3.6891	4.11382	3.31024	3.71001	3.41968	3.39302	3.5059	3.44366	3.44124	3.49196	3.3938	3.39088	3.2121	2.88748	2.47632	3.28054	3.91083	3.47557	3.36371	3.25985	2.96145	3.54282	3.5828	3.08305	3.56838	3.4663	3.08299	3.2266	3.17652	3.21954	3.37024	3.52825	3.17064	3.76038	3.51214	3.02319	3.18147	3.11369	3.42788	3.52569	3.42388
hsa-miR-505-3p	-2.10158	-1.61579	-2.49512	-1.97167	-3.03378	-2.68327	-2.45402	-2.39828	-2.08999	-2.17849	-2.2975	-2.4353	-2.68266	-2.26334	-2.10791	-2.07448	-2.1117	-2.2486	-2.53035	-2.05252	-2.27832	-2.07707	-1.69549	-1.72811	-1.67397	-2.20938	-2.00714	-1.88918	-1.85638	-1.81386	-2.55323	-2.14047	-2.02763	-1.79544	-2.01535	-1.75473	-2.08241	-2.18368	-1.7808	-2.39034	-1.7803	-2.4042	-1.86144	-2.33006	-1.87538	-2.33478	-2.32859	-1.68016	-1.41101
hsa-miR-320a	3.94671	3.69907	3.55126	3.99812	3.56976	3.9763	4.24933	3.74058	4.27069	3.40187	3.67879	3.90247	3.4868	3.84141	3.74352	3.83502	3.35834	4.04352	3.77808	3.15024	3.85365	3.48249	4.90634	3.3647	3.28312	3.35838	3.43432	3.67606	3.71397	4.07405	3.79976	3.59235	3.82398	3.77551	3.45552	4.03832	3.51181	3.9265	4.08785	3.45437	3.77081	3.76849	3.46355	3.75157	3.80013	4.30592	3.95663	3.73477	3.89135
hsa-miR-24-3p	3.73087	3.85791	3.50282	4.30772	3.35969	3.29939	3.37211	3.37952	4.10886	3.87022	3.30662	4.26658	3.35762	3.87873	3.73655	3.46632	3.44946	3.70161	3.7749	3.52559	3.65621	3.6089	3.1747	4.06805	4.09317	3.72979	3.60879	3.62222	3.61904	3.3849	3.47514	3.54011	3.92122	3.59609	3.58108	3.47773	3.31209	3.64306	3.57677	3.6763	3.81986	3.61175	3.63594	3.6971	3.67103	3.25159	3.72449	3.85406	4.02515
hsa-miR-151a-3p	-0.850937	-1.13994	-1.09085	-1.48171	-0.807159	-0.867311	-0.478872	-0.901065	-0.235037	-1.08899	-1.03139	-0.529499	-1.02474	-0.617754	-1.20578	-1.01778	-0.871232	-0.830666	-0.796262	-1.16512	-1.02403	-1.02937	-0.339195	-0.804516	-1.20901	-0.90309	-0.941552	-0.84893	-0.791226	-0.591542	-0.907769	-1.02452	-0.339265	-0.665498	-0.942084	-0.65238	-0.934602	-0.999457	-0.808352	-1.04095	-1.15902	-0.89242	-0.741076	-0.943477	-0.92503	-0.515696	-0.822302	-0.696066	-1.03772
hsa-miR-186-5p	0.977405	0.921768	0.915213	1.20921	1.22959	1.18513	1.28895	1.19553	1.24755	0.346359	0.833473	1.12353	1.00313	1.17791	0.736507	1.46972	1.14637	1.07979	1.07152	0.711742	1.26872	1.21904	1.46592	1.03725	1.14528	0.959924	1.16034	0.970257	1.1724	1.47209	1.41087	0.895246	1.33708	1.24378	1.09774	1.20693	1.11878	1.14693	1.45975	0.692087	0.847953	0.937761	1.07903	1.0244	1.0934	1.19924	1.1577	1.22917	1.0141
hsa-miR-451a	5.80782	5.00889	4.94143	4.13675	5.41461	6.28938	6.02417	6.84905	5.13932	8.22545	3.26686	4.3499	6.98114	2.64838	5.46622	6.92504	2.80423	2.26646	3.11201	7.19844	6.07593	4.52685	5.62593	3.35754	5.4898	5.6704	4.22837	6.17605	5.76487	4.44129	7.7053	5.68927	4.00937	4.31334	5.50578	2.96059	3.0239	4.10692	7.87121	3.49146	5.39025		6.36732	6.12041	4.92573	5.52367	3.30919	3.38994	0.610399
hsa-miR-26a-5p	-0.566241	1.12643	1.13966		1.48407	1.68745	-0.142567	0.359966	0.501515	2.46495	2.25542	-0.148337	1.83103	-1.31039	0.70783	0.597195	0.861307	0.838216	0.767787	1.59267	-0.512758	1.02329	0.867865	0.233052	-1.74188	1.05969	1.70371	3.13893	1.37864	2.30905	-1.42636	2.26678	-0.468705	2.10241	2.24261	1.06822	1.39111	0.797557	-1.03107	1.4182	-1.43138	-0.24522	-0.0799051	0.402691	2.2275	-0.221282	0.555723	-0.544693	0.620988
hsa-miR-223-3p	0.386054	1.05248	0.314929	-1.21049	-0.0215914	-0.241266	-0.0507115	0.614192	0.519593	1.52942	-0.397785	0.660369	-0.204789	0.789745	0.309016	1.65334	1.15886	1.59546	0.132255	2.51679	0.536306	0.995824	-0.489155	3.05037	5.5343	1.90365	1.41929	0.442667	1.48989	1.93286	0.739823	0.0372979	0.975935	1.90013	1.20645	-0.204151	0.48713	-0.381599	1.13606	2.25942	1.37628		0.871752	0.7057	-0.220427	-0.489699	0.646781	2.60664	1.49618
hsa-miR-31-5p	-2.74956	-0.920037	-0.845612	-2.00979	-0.48751	-0.476991	-2.81024	-1.91017	-1.67199	0.948089	-0.210373	-2.12639	-0.547603	-3.10857	-1.49501	-1.65343	-0.905964	-1.145	-1.19821	-0.477439	-2.47058	-0.966518	-0.610211	-1.83154	-3.13258	-1.24081	-0.796981	0.487098	-0.876819	-0.2704	-3.10191	-0.1867	-2.80022	-0.237531	0.102317	-1.7497	-0.804788	-2.3203	-2.93671	-1.60448	-2.91923		-2.50599	-1.90886	-0.533756	-2.01245	-1.00563	-2.76241	-1.41107
hsa-miR-200c-3p	-1.49224	-2.35585	-1.26343	-1.8745	0.351902	-1.17634	0.309029	-1.23268	-1.00093	-2.0709	-0.319791	-2.33692	-1.07731	-1.1521	-2.38435	-1.6726	0.437805	-2.04458	-1.20008	-2.23651	-1.3694	-2.03573	-2.32809	-1.96469	-2.306	-3.33558	-2.40644	-1.5182	-3.00604	-0.00369024	-1.51718	0.0393177	1.18101	-1.66515	-1.73289	-0.635632	-1.05588	-2.84993	-0.885373	-2.28781	-2.51409		-1.11541	-1.50673	-2.23366	-0.83858	-1.57894	-1.8838	-0.757232
hsa-miR-374a-5p	-4.99015	-4.37452	-3.81867	-5.4543	-2.80989	-4.07534	-5.54598	-4.46691	-4.55229	-1.98857	-2.86174	-4.36344	-3.08646	-5.8193	-4.65141	-4.51378	-4.8747	-4.28469	-3.93195	-3.03795	-4.89688	-3.58392		-4.53434	-5.45913	-3.9587	-3.46073	-2.33982	-4.02119	-3.09961	-5.10542	-3.42791	-5.50892	-2.97178	-2.87756	-4.76223	-3.48333	-4.52568	-6.3302	-3.54425	-4.83589	-4.84088	-5.09724	-4.52795	-3.08982	-5.00386	-3.78385	-5.01463	-5.3296
hsa-miR-33a-5p	-2.8971	-4.47033	-3.14097	-1.7851	-3.98366	-2.48301	-2.19619	-2.8701	-6.35833		-2.72535	-5.92562	-3.48781	-3.55977	-3.461	-3.5953	-2.62486	-2.18643	-2.40154	-2.55238	-1.95866	-2.38486	-1.98648	-3.04599	-2.19919	-1.96456	-2.45451	-2.38979	-3.2054	-2.00099	-1.68577	-2.03683	-1.888	-2.97182	-2.1984	-1.68824	-2.46547	-2.03498	-2.04358	-2.29079	-1.95651	-2.47572	-2.06412	-2.72167	-1.96138	-3.20201	-3.02463	-1.63682	-1.61853
hsa-miR-338-3p	-2.90217	-2.94444	-4.09712	-4.25132	-3.72113	-4.26608	-1.56291	-2.57004	-3.47532	-2.37615	-3.14868	-3.31585	-3.48979	-3.00488	-4.41483	-2.4701	-1.90151	-2.74887	-4.14913	-3.15081	-4.95677	-3.35537	-2.33338	-2.3455	-0.783978	-3.30189	-2.67736	-5.54791	-4.85499	-1.9746	-3.47197	-4.06213	-3.74321	-2.43125	-2.74072	-3.05934	-3.16003	-3.48633	-2.63	-2.33128	-3.83015		-3.44907	-4.90153	-3.51681	-3.00741	-3.23145	-3.00616	-4.52951
hsa-miR-142-5p	-3.85629	-2.44253	-4.17768	-3.99046	-4.24998	-3.2468	-3.87635	-2.21403	-4.57046	-4.06369	-3.65738	-4.95322	-3.94962	-3.46298	-3.80573	-2.81667	-3.22021	-2.90373	-3.05416	-2.4169	-3.08582	-2.81168		-1.80744	-0.066308	-1.52461	-2.26206	-3.35034	-2.80007	-2.08794	-3.63448	-3.19456	-3.02177	-1.71901	-3.00579	-3.19004	-2.59561	-3.06263	-2.85411	-2.29051	-2.67504	-2.72085	-2.75204	-3.04489	-3.26005	-3.16719	-2.375	-1.29783	-2.76274
hsa-miR-145-5p	-1.61508	-3.05934	-3.46297	-3.52901	-2.46539	-4.11242	-3.69631	-2.24956	-2.29814	-3.08699	-2.65326	-3.55415	-3.6541	-2.80216	-2.19866	-2.05354	-2.8427	-2.781	-2.62826	-3.39009	-1.46377	-3.67766	-2.74407	-3.24078	-3.81676	-2.28374	-2.75642	-4.72533	-3.55051	-4.65892	-3.56019	-3.13215	-2.7975	-4.29243	-3.70772	-1.85811	-2.45963	-1.77167	-1.80311	-1.85261	-2.36165		-3.04094	-2.85151	-3.87011	-2.29655	-2.27821	-1.36806	-2.4456
hsa-let-7a-5p	-2.1659	-2.14367	-2.11773		-1.11207	-1.88457	-2.59517	-2.45519	-2.22542	-2.11278	-0.787301	-2.71208	-1.21267	-2.80457	-2.05903	-2.19495	-2.3095	-1.50189	-1.90492	-1.23516	-2.59611	-1.51208	-2.23136	-2.22631	-3.94508	-1.922	-1.0392	-0.12141	-1.43409	-1.22623	-2.96788	-1.34873	-2.84478	-1.15988	-0.536909	-2.122	-1.65325	-1.93257	-3.71399	-1.82188	-2.00562	-2.72991	-2.87554	-2.29975	-0.989184	-2.77892	-2.21178	-2.67703	-1.85041
hsa-miR-500a-5p	-4.18667	-4.42166	-2.5468	-4.12253	-2.91066	-3.35057	-2.4711	-3.49978	-3.69705	-3.25706	-2.89244	-3.22921	-3.77261	-3.04691	-2.8208	-3.39515	-2.55821	-3.17905	-4.25871	-4.53766	-4.10184	-3.5661	-3.80474	-2.19899	-2.32325	-4.03401	-3.24835	-3.88929	-3.52272	-2.86043	-3.62065	-4.14578	-3.0526	-4.05907	-3.68023	-5.20708	-3.55634	-4.18656	-3.85185	-4.01736	-3.59291	-4.48922	-4.53278	-3.39064	-4.58165	-4.97793	-3.08305		-4.85752
hsa-miR-204-5p	0.781278	-0.984611	-1.46545		-0.803529	-0.186337	-0.266841	-0.225218	-0.160555	-0.0105877	0.648923	0.313877	-1.14788	-0.26847	-0.695765	-0.660792	-1.11739	0.128621	-1.10768	-0.0345759	-0.450837	-0.189079	0.452676	-0.23237	-1.89589	-1.21539	0.317829	0.747056	-1.30729	-0.570596	-0.797879	-0.15049	-0.552847	-0.0571906	-0.406339	0.160455	-0.245143	0.35758	-2.1678	0.924936	-0.0239886	0.297181	-0.807277	0.112787	0.525886	-1.51832	-0.344037	0.589208	-0.707867
hsa-miR-103a-3p	-0.583345	0.807111	0.794258	0.487453	0.845676	1.07628	-0.532423	-0.282038	-0.479359	2.03157	1.12029	-0.162258	0.759862	-0.717249	0.197388	-0.201567	-0.0639466	-0.25081	-0.274403	0.411518	-1.07455	0.387526	0.686001	-0.10092	-0.514225	0.226687	0.433825	1.47462	0.535849	0.281807	-0.840904	0.692516	-0.781863	0.734384	0.886652	-0.626152		-0.00935049	-1.07067	0.0508669	-0.559265	-0.591017	-0.426226	-0.263863	0.836614	-0.3803	-0.0159802	-0.712919	-0.340719
hsa-miR-34a-3p	-3.09525	-3.51872	-2.58151	-3.70392	-2.57998	-3.99195	-4.66236	-3.31346	-4.92832	-4.22493	-2.75854	-2.51841	-2.4859	-2.92287	-1.98778	-3.12656	-2.64896	-2.7727	-2.84319	-3.08584	-4.02012	-2.54878	-3.11508	-2.63438	-3.15819	-3.18327	-3.17564	-2.79979	-2.14244	-2.58115	-3.59197	-3.13441	-3.74774	-2.55374	-2.66819	-3.06934		-4.46305	-4.23942	-2.25517	-2.16299	-3.86977	-2.89623	-3.04497	-3.08478	-2.6296	-2.70582	-3.53232	-4.05539
hsa-miR-16-2-3p	-3.05076	-3.54735	-4.2556	-4.23549	-3.64125	-1.95568	-3.80334	-2.28146	-3.35603	-1.69148	-3.80985	-3.70248	-2.44635	-3.26597	-2.80335	-2.52606	-3.72309	-3.14985	-4.11222	-2.74827	-3.48907	-3.71106	-3.28235	-3.83214	-2.69257	-3.56624	-3.68297	-2.89794	-2.90188	-3.02832	-2.29922	-4.01704	-4.00689	-4.05263	-2.86455	-3.70594		-3.28796	-2.31174	-4.22408	-2.98679	-3.30935	-2.82974	-2.60188	-3.78885	-2.93236	-3.40677	-4.20294	-4.3783
hsa-miR-146b-5p	-3.66306	-4.32273	-3.03515	-4.86658	-3.57935	-4.01641	-5.82549	-4.13568	-4.18055	-3.07327	-3.32252	-3.96735	-3.74588	-3.82879	-3.72036	-3.93973	-4.01812	-2.67524	-2.90209	-3.26107	-2.79788	-3.18121	-3.12494	-3.04289	-2.68852	-3.35	-3.25543	-2.99128	-3.60491	-3.18249	-4.25101	-3.64157	-4.12984	-2.69901	-3.15469	-3.99835	-2.74481	-3.22016	-4.24377	-3.10538	-4.4477		-5.03435	-3.92279	-3.14052	-3.55512	-3.88331	-3.47406	-3.34792
hsa-miR-195-5p	2.10798	0.164531	1.09446	0.750471	0.629908	0.11885	2.21054	0.853558	1.35392	0.707807	1.57574	2.18472	0.529755	1.37975	1.01633	-0.0673899	0.578852	0.904245	1.47943	-0.462384	1.3249	1.07609	-0.285979	0.115259	-0.484699	0.370204	0.6435	0.337264	-0.214193	0.0168053	1.23273	0.761401	1.02276	-0.12412	0.434141	0.82161	1.03358	0.97218	0.416081	1.18483	1.34918		0.22673	0.114801	-0.718652	0.171401	0.147252	0.583109	1.1848
hsa-miR-99b-3p	-3.50597	-3.42163	-4.14198	-4.46304	-3.63631	-3.82123	-3.41279	-4.84255	-4.21853	-3.73848	-4.00782	-3.28247	-3.91679	-4.08952	-4.12369	-3.68543	-2.98871	-3.80773	-3.40728	-4.12563	-4.53369	-3.60963	-2.87002	-3.26555	-4.87342	-4.60793	-3.66518	-3.16188	-4.40665	-2.42831	-3.9399	-4.20617	-4.4749	-3.0268	-3.51348	-4.90704		-4.43032	-3.8875	-3.74987	-3.4292	-4.25337	-4.52134	-4.05366	-5.23896	-4.31824	-4.37002	-5.76936	-2.61379
hsa-miR-17-3p	-4.33432	-3.50363	-3.48303	-4.81076	-3.47858	-3.87719	-3.65562	-3.84018	-6.2804	-4.54572	-3.52204	-4.60432	-3.65807	-3.85936	-3.74735	-2.95371	-3.05819	-3.45075	-3.61282	-3.30178	-3.19241	-3.11936	-2.76705	-3.66101	-3.35842	-2.6359	-4.59443	-3.44379	-3.00429	-3.45699	-3.72469	-3.41645	-3.8117	-3.5214	-3.81708	-3.07466		-3.71227	-2.88511	-5.04454	-4.25322	-4.05035	-3.41973	-3.81515	-3.28337	-3.34307	-3.44445	-4.54889	-4.22968
hsa-miR-22-3p	-0.126356	1.81243	1.92053	0.914216	2.27445	0.474298	-0.13359	0.798856	1.16537	0.469074	0.0681912	1.45643	1.40106	1.46767	1.68879	1.89306	1.57213	1.10944	1.72881	1.7829	1.65447	2.19549	1.96446	1.80989	2.12231	0.850165	0.944605	0.898607	2.21803	0.943622	1.16628	0.903998	1.09077	1.31527	1.24485	1.03025	1.43627	1.49986	1.89905	-0.459555	1.273		1.26082	1.4378	1.87317	1.49482	2.00255	0.328738	0.914559
hsa-miR-181c-5p	-3.35447	-3.98426	-3.54771	-4.31414	-3.55473	-3.69935	-2.51452	-3.85373	-3.76842	-3.28422	-4.49687	-3.01351	-3.7794	-3.33636	-3.18388	-4.18484	-2.73101	-3.44039	-3.00177	-4.7824	-2.75696	-3.12457		-3.37324	-4.08448	-3.88936	-3.48144	-3.29631	-3.66798	-3.43795	-2.86202	-3.78176	-2.6295	-4.72507	-3.75608	-3.28505	-3.76176	-3.72128	-2.76528	-3.82455	-2.78348	-4.52444	-3.32718	-3.79806	-4.93573	-4.91894	-3.45279	-3.56031	-4.0992
hsa-miR-92b-3p	-3.78826	-3.34785	-3.97296	-4.78337	-3.93807	-1.98298	-3.93097	-4.30562	-4.23993	-3.50081	-3.48823	-4.31922	-4.63166	-4.27071	-3.41985	-4.04097	-3.28712	-2.59096	-3.83257	-3.70634	-3.28796	-3.4807		-4.35346	-3.90424	-3.67229	-3.03368	-2.64831	-3.64756	-2.12255	-3.62209	-3.27941	-3.25863	-3.47514	-2.76701	-2.48729	-3.20577	-3.51522	-3.89312	-3.00759	-2.93157	-2.94578	-3.18294	-3.11666	-3.08086	-3.11045	-3.58447	-3.56593	-2.64154
hsa-miR-501-3p	-3.06915	-3.41291	-2.51212	-3.19124	-2.43617	-2.28913	-2.29681	-2.57583	-3.34421	-3.39703	-2.78971	-2.6883	-3.24807	-2.42019	-2.01404	-3.07291	-1.98889	-3.23792	-3.81113	-3.31969	-3.49304	-3.65362	-1.93814	-1.99603	-2.04811	-2.80932	-2.9136	-4.27689	-2.57839	-2.03144	-3.65692	-3.44275	-3.07376	-2.16407	-2.42509	-2.04248		-3.56377	-2.98328	-3.06563	-2.90232	-2.74619	-2.08795	-2.60589	-3.23142	-2.0688	-1.6376	-2.26002	-3.24301
hsa-miR-181a-5p	-1.74867	-0.790577	-0.695419	-2.00587	-0.727935	-0.732196	-1.1005	-1.9093	-0.832677	0.579285	-0.653453	-0.927483	-0.696969	-2.0851	-1.08019	-1.39959	-1.02998	-1.46573	-1.48113	-1.67563	-2.24989	-0.840593	-0.725039	-1.16316	-0.791134	-1.20454	-0.970427	0.152617	-0.730485	-0.769586	-1.60095	-0.757508	-1.29914	-0.404116	-0.76045	-1.13366	-1.23693	-1.81097	-1.95755	-1.26286	-1.73992		-1.68844	-1.50091	-0.920898	-2.09227	-1.23884	-2.00045	-1.52586
hsa-miR-29a-5p	-2.95996	-2.19166	-1.73567	-2.10033	-1.6432	-2.31565	-2.67155	-2.8059	-2.563	-2.34291	-2.02849	-1.93367	-2.22528	-2.79532	-3.45894	-2.1842	-2.99289	-2.39105	-2.51107	-3.09855	-2.74779	-2.16956	-1.18585	-2.52494	-2.82313	-2.10532	-2.21761	-2.07318	-2.40682	-2.49252	-2.42454	-2.91274	-2.50327	-1.86443	-2.75835	-2.75061		-2.38781	-2.41691	-2.48837	-2.77359	-3.69751	-2.94009	-2.6649	-2.79114	-3.82439	-3.09382	-3.31405	-2.41403
hsa-miR-324-5p	-1.33643	-2.65406	-2.39735	-0.895038	-2.2747	-2.5089	-1.88133	-1.98716	-1.56824	-2.51962	-2.54751	-1.15848	-2.77035	-1.74379	-2.25333	-2.07884	-2.67148	-2.0735	-1.84087	-2.60287	-2.30718	-2.40073		-1.89076	-1.90085	-3.29557	-2.41971	-3.13918	-2.98705	-2.87353	-1.90246	-3.14953	-1.72371	-3.0631	-2.89741	-2.33233	-2.4436	-2.01526	-2.13907	-2.56373	-2.18787	-2.10082	-2.50012	-2.13448	-2.62628	-2.41368	-2.3348	-1.66019	-1.52395
hsa-miR-106a-5p	0.822798	0.18799	0.356841	-0.384162	0.0269873	-0.0449809	-0.0114149	0.284648	0.308128	1.47594	0.282946	0.428582	0.0247169	0.112553	0.136663	-0.0252036	-0.555091	0.17593	-0.0653887	0.294108	-0.00429284	-0.106434	-1.69366	0.171423	0.579109	-0.0358181	-0.2834	0.938409	0.148568	0.402539	0.42489	-0.186859	0.064132	0.522528	0.162128	-0.111367	-0.426289	-0.0458867	-0.0277347	0.710054	0.0715613		-0.34997	-0.0721677	-0.532034	-0.653157	-1.09976	0.141639	-0.0350144
hsa-miR-30e-3p	-2.53379	-2.58964	-2.08272	-2.26191	-2.34871	-3.6214	-1.81024	-3.39409	-1.95839	-1.51916	-1.93364	-2.10202	-2.34217	-2.6884	-2.68709	-3.4692	-2.86962	-2.45894	-2.39442	-2.33885	-2.99012	-2.38623		-2.37959	-3.44788	-2.61574	-2.53127	-1.72238	-2.19535	-2.67935	-1.80995	-2.15299	-2.63014	-1.49239	-1.85899	-1.97627	-2.60714	-2.58566	-3.09217	-2.30506	-2.44335	-3.27954	-3.01411	-3.11686	-2.1464	-3.06222	-2.75767	-2.71378	-2.96396
hsa-miR-95	0.113068	-0.358089	-0.451098	-1.06174	-0.245184	-1.11549	-1.09438	-0.32617	0.0728445	0.2103	-0.0216589	0.219926	0.471654	0.620787	0.229685	-0.564231	-0.942455	-0.131451	-0.821317	-0.558069	-0.765927	-0.158934	-1.12685	-0.226999	-1.19157	-1.68138	-0.518642	-0.684961	-0.275332	-0.472714	-0.621054	-0.98468	-0.222084	-0.352807	-0.246227	-0.61328	-0.0828258	-0.556225	-1.14482	-1.24538	0.0762435		-0.839381	0.0763245	-0.588009	-0.336647	-1.22815	-0.477669	-0.454982
hsa-miR-598	-2.75739	-1.90003	-3.28304	-3.8702	-2.72535	-4.32115	-2.9742	-2.49117	-2.79073	-3.52008	-3.25864	-1.8987	-2.64778	-2.18436	-2.9349	-2.59401	-1.72685	-3.13658	-2.39051	-2.65557	-2.54033	-2.50521	-2.16144	-3.22072	-2.9876	-3.13916	-2.61039	-2.08868	-2.70993	-3.45062	-2.34819	-2.629	-2.50623	-3.01202	-2.82679	-2.24724	-2.94873	-2.53786	-2.74883	-2.4484	-2.43451		-2.64511	-2.36883	-2.41753	-2.37326	-3.26109	-2.39661	-2.57685
hsa-miR-328	-1.74182	-2.30259	-2.57944	-1.01261	-2.51836	-3.40678	-1.43665	-2.18212	-2.91472	-2.74506	-2.3004	-2.53676	-3.18644	-2.15758	-1.58361	-2.8887	-2.30038	-1.90286	-2.25128	-3.11598	-2.368	-2.76859		-2.66054	-2.2845	-2.59803	-2.58113	-2.88676	-2.69013	-2.25757	-2.45602	-2.07404	-2.21101	-2.95812	-3.32588	-1.71496	-2.52287	-2.21038	-2.21391	-2.25356	-2.10873	-2.03268	-2.16211	-2.18333	-2.15354	-1.87594	-1.65158	-2.54637	-1.65461
hsa-let-7b-5p	4.78358	3.18267	3.27858	3.40937	3.52207	3.52784	5.16236	3.82274	4.40952	4.01748	4.36809	4.82515	3.68841	4.54347	4.02655	3.70347	4.33122	3.85766	3.86831	3.23065	3.88296	4.18575	3.13436	3.40229	3.20498	3.44261	3.50771	3.67146	3.64576	3.44039	4.16881	3.53894	4.56791	3.25441	3.7018	4.22334	3.79732	4.10641	3.88134	3.73822	4.35543		3.82232	3.68123	3.5953	3.62455	4.17662	3.81869	4.36267
hsa-miR-200b-3p	-1.80086	-2.66575	-1.66944	-1.34414	-2.22059	-2.68002	-1.45206	-2.17383	-1.41812	-1.47583	-1.97792	-1.67635	-2.03478	-2.14944	-2.46367	-2.44133	-2.97769	-1.54395	-1.83414	-2.08382	-2.06247	-2.07068	-1.77759	-2.66432	-3.67464	-2.31976	-2.305	-2.11173	-2.32833	-2.6546	-1.59217	-2.26828	-1.64884	-2.11515	-2.15287	-2.0062	-2.04392	-1.56604	-2.03564	-2.06748	-2.75839		-2.18212	-2.34619	-1.73194	-2.43191	-1.87643	-2.29994	-1.96019
hsa-miR-148b-3p	0.911984	0.753999	-0.392607	-1.20421	0.321333	1.02081	1.44742	0.482547	1.25889	0.179	0.739935	1.09626	0.62106	1.15455	0.845054	0.662709	1.03705	0.850203	0.797297	0.174228	0.224531	0.5396	1.13243	0.537933	0.43166	0.687329	0.69101	-0.241753	0.623864	0.183411	0.68571	0.560652	0.91601	0.468328	0.143696	0.742214	0.423458	0.738309	0.950662	0.437445	0.508182		0.617742	0.814902	0.381804	0.657383	0.379634	0.890075	0.426534
hsa-miR-193a-5p	-2.10083	-1.96178	-2.23158	-2.09593	-1.64796	-2.3659	-1.46322	-2.20986	-1.71996	-3.12981	-2.70454	-1.69511	-2.03215	-2.06247	-2.06103	-1.8135	-1.98018	-2.38886	-2.45003	-2.52892	-2.46699	-1.57052	-1.50023	-2.18912	-2.33623	-3.00908	-2.65106	-2.90715	-2.13392	-2.2112	-2.0809	-2.69352	-1.97433	-2.92704	-2.78944	-2.15079	-2.58877	-2.45367	-1.86048	-3.08763	-2.14587		-2.36012	-1.88101	-2.31366	-1.65352	-2.22182	-3.11155	-2.19894
hsa-let-7c	-0.778959	-2.24082	-1.55473	-1.84692	-1.75662	-2.48902	-1.46996	-1.7908	-1.41226	-1.31816	-1.09058	-0.672666	-1.25942	-1.05342	-1.80122	-1.79653	-1.68858	-0.966952	-1.13879	-1.57193	-1.33239	-1.18538		-1.3506	-2.30045	-1.7403	-1.3559	-0.619856	-1.86473	-1.43078	-1.31867	-1.41419	-0.929737	-1.53592	-1.24487	-1.29207	-1.201	-1.49507	-1.99596	-1.19243	-0.844175	-1.89954	-1.62417	-1.57542	-1.56343	-2.30696	-1.65404	-1.63173	-0.939763
hsa-miR-27a-3p	2.98058	3.13446	2.75413		2.96535	3.10945	3.02439	3.28015	3.16689	1.99158	2.74503	3.1277	2.74072	2.7828	3.00675	2.79221	3.21851	3.37475	3.16737	3.37245	3.06314	3.072	1.64191	3.85616	3.46133	3.44465	3.60259	3.16172	2.85628	3.09065	3.08744	3.02922	3.46269	3.3225	3.67117	3.21027	3.05464	3.17034	2.52972	3.71297	3.44611	3.54878	3.47485	3.16572	3.18561	3.042	3.1513	3.77843	3.89173
hsa-miR-15b-5p	0.643789	0.52918	0.25051	-0.266974	0.0704318	0.292713	0.0205987	0.716887	1.01731	0.492282	0.542926	0.556677	0.207239	0.912569	0.4383	0.675793	0.697191	1.00027	0.854479	0.624668	0.353981	0.240067	0.0972258	1.19128	1.45451	0.986673	0.773057	0.320476	0.578005	1.69331	0.221984	0.196452	0.528686	0.941981	0.293895	-0.255072	0.241777	0.777691	0.101386	0.811057	0.798384		0.91841	0.848756	0.469576	0.687451	0.962159	1.22894	0.916399
hsa-miR-125b-5p	5.70696	4.60019	5.25639		5.25851	5.18692	6.10993	5.23027	5.71351	4.81332	5.36106	5.97718	5.20477	5.64009	5.1775	4.93131	5.21795	5.62775	5.73889	4.56219	5.53891	5.30615	4.65804	5.16699	4.82808	4.58259	5.08702	4.79486	4.71164	4.93674	5.50273	4.75036	5.67001	4.27609	4.48619	5.11406	5.1383	5.5179	5.38333	5.03992	5.24309	4.86552	4.99493	5.1311	4.6565	4.74433	5.01557	4.93185	4.80758
hsa-miR-423-5p	0.940713	0.847507	0.198148	0.981422	0.407111	1.08165	1.46588	0.669035	1.15534	0.106474	0.878039	1.16307	0.290161	1.07475	0.857574	0.60462	0.591582	0.605028	0.434929	-0.0676562	0.414664	0.242172	1.81375	0.393163	0.227888	0.190062	0.432732	-0.275697	0.567695	0.886099	0.40164	-0.120513	0.729107	0.7171	0.12356	1.01574		0.576646	0.469326	0.772012	0.837837	0.487185	0.814307	0.564787	0.623543	1.13348	0.846895	0.766284	1.01028
hsa-miR-365a-3p	1.66374	1.47528	1.15987	0.821092	1.54755	1.09058	1.7378	1.28473	1.55289	1.5118	1.57604	1.97853	1.58915	1.52605	2.17517	0.656722	1.31746	1.68108	0.991071	1.02978	0.473885	1.22075	0.521382	1.0879	1.21725	0.312565	1.23245	1.38917	1.27356	0.499295	1.28911	1.04819	1.48308	1.22707	1.35021	1.26669	1.28893	1.23749	0.469266	0.985157	1.65725		1.22944	1.56645	1.60106	1.4431	1.2328	1.01701	1.42546
hsa-let-7a-3p	-2.52662	-3.58434	-2.71362	-2.73516	-3.08883	-2.12179	-3.21573	-2.83829	-2.7218	-3.29927	-3.29378	-3.01578	-3.32975	-2.99762	-2.62762	-3.47238	-2.64934	-3.37043	-2.93857	-3.84917	-3.3336	-3.07358	-2.91894	-3.84493	-3.67057	-3.32519	-3.2516	-3.21385	-3.27737	-3.22694	-2.80161	-3.3676	-3.18179	-3.20234	-2.77965	-2.82418		-2.82603	-3.80381	-3.33735	-3.17161	-2.68693	-2.99101	-3.61955	-3.81569	-2.61856	-3.65381	-2.75617	-2.82315
hsa-miR-27b-3p	3.87324	3.38702	3.49821	3.64881	3.26094	3.32906	3.74364	3.31433	4.02607	3.71631	3.58638	4.3431	3.36504	3.09668	3.54691	3.08989	3.35625	3.89257	3.71758	3.23859	3.52582	3.71239	2.4028	3.29752	2.50908	3.2478	3.66387	3.75454	3.37461	3.47047	4.10938	3.58166	4.17277	3.46562	3.89805	3.86242	3.49277	3.50879	3.16746	3.59472	3.68152		3.43261	3.68514	3.40139	3.38752	3.407	3.7528	3.72086
hsa-miR-29c-3p	3.51213	3.4056	3.31547	3.40958	2.7547	2.83165	3.55089	3.57914	3.63611	2.79451	3.21638	4.17802	3.26468	3.71288	3.13157	3.38869	3.26283	3.68662	3.72841	3.02916	4.02741	3.99372	3.07278	3.4094	2.82212	3.69507	3.17692	2.95161	3.32721	3.10919	3.98708	3.29919	3.78336	3.00113	3.21421	3.82642	3.51781	3.71552	3.81808	3.0262	3.67435		3.67298	3.59207	3.6049	3.5201	3.52956	3.52999	3.73926
hsa-miR-152	1.33393	0.92803	0.405088	0.276841	0.556236	1.29624	1.52078	0.616288	1.3861	0.314899	0.944837	1.56293	0.985851	1.17239	0.943218	0.635285	0.703731	1.1073	0.906755	0.360326	0.576314	1.36896	0.920765	0.738493	0.26816	0.442901	0.625498	0.702155	0.702755	0.723913	1.2754	0.876814	1.15096	0.632774	0.436231	1.03766	0.715493	0.996859	1.40008	0.632265	0.675697		0.900388	0.868572	1.13578	0.947178	0.385324	0.617609	0.692312
hsa-miR-93-5p	1.22151	0.736322	0.572826	0.0152871	0.628948	1.00842	0.558035	0.680282	0.910774	1.93673	0.870097	1.25937	0.701601	1.03707	0.476247	0.835039	0.702277	0.874343	0.364718	0.936644	0.81289	0.825945	0.255093	0.931473	1.56436	0.481336	0.668061	1.19797	0.671475	0.826051	0.974009	0.644541	0.586033	0.783816	0.907264	0.485354	0.499593	0.678466	0.787113	1.04804	0.769174		0.310845	0.864424	0.331317	0.407663	0.291717	0.775635	0.647189
hsa-miR-29a-3p	2.91259	2.90291	2.75792	2.74312	2.45051	2.42728	2.94478	3.01644	3.24025	2.44594	2.46818	3.57179	2.82562	3.30563	2.8122	2.6126	2.4295	3.0739	3.3429	2.44025	3.44304	3.18944	2.42048	2.85911	2.30984	2.84567	2.51374	2.28807	2.68167	2.32333	3.20619	2.57402	3.1197	2.46609	2.46284	2.89722	2.80914	3.23123	3.15146	2.17529	2.85623		2.92729	2.95916	2.84788	3.02217	2.91757	2.81756	2.89708
hsa-let-7d-3p	1.05793	1.02204	0.219129	0.419947	0.64258	1.48649	0.996879	0.782366	1.04888	0.786828	0.716908	0.909722	0.569485	1.03706	0.620859	0.918829	1.35119	1.04339	0.599638	0.490523	0.387405	0.462512	1.16877	0.29645	0.481781	0.663228	0.694398	0.526356	1.03948	0.800238	0.194843	0.734268	0.830509	0.550906	0.639209	1.13412	0.488965	0.419801	0.155233	0.786159	0.790954		0.779994	0.751006	0.739249	1.25115	0.763282	0.938195	1.09095
hsa-miR-222-3p	2.20412	2.33513	1.85486	1.62456	2.15944	2.30752	3.07079	2.45606	2.50767	1.92227	2.11965	2.18759	2.39507	2.59864	2.30024	2.19533	2.26248	1.91249	2.14	1.62655	2.18464	2.28805	1.91987	2.00563	2.72422	1.70408	1.99412	2.24964	2.18805	2.69084	2.56108	2.13879	2.72663	2.10089	2.00967	2.67343	2.02983	1.97007	2.19201	1.96585	2.31512		2.36928	2.53157	2.14208	2.03646	2.33354	2.29753	2.35307
hsa-miR-142-3p	-3.86854	-1.24861	-1.72362	-3.39288	-1.43324		-4.06965	-2.36166	-3.11492	-1.8388	-3.0406	-3.37906	-1.58643	-4.04827	-2.48783	-1.20829	-1.71746	-2.12093	-2.39718	-0.663672	-1.91027	-1.09552	-2.10218	-1.04525	0.430756	-1.05636	-1.90955	-0.529004	-0.259312	-0.626746	-3.07332	-2.6753	-3.25768	-1.08014	-2.10197	-2.59501	-2.7751	-2.5018	-1.73904	-2.39907	-2.18958		-3.72033	-3.58621	-2.66974	-2.11965	-2.19219	-1.736	-1.80448
hsa-miR-197-3p	-2.96342	-1.35103	-4.40894	-4.08257	-3.50109	-0.493889	-3.48057	-2.08605	-3.96195	-0.583419	-1.24281	-2.45905	-3.60978	-3.27489	-1.39864	-1.40993	-0.943151	-0.787944	-2.50853	-1.52935	-2.08913	-2.4146		-1.42417	-1.42085	-1.27977	-2.16574	-1.34894	-1.32044	-2.46057	-2.97178	-2.04017	-1.84947	-0.891743	-1.79946	-0.933051	-1.74996	-2.17991	-2.73441	-0.388789	-0.690364		-1.25797	-1.93412	-1.71974	-1.52758	-0.967228	-1.14789	-0.605939
hsa-miR-455-3p	-5.41198	-3.64959	-3.27917	-5.79094	-2.10997	-4.11953	-5.50582	-6.24304	-3.9988	-2.5635	-2.69335	-3.38574	-3.93068	-3.45722	-4.43838	-5.07484		-3.85761	-3.73073	-2.62523	-5.01556	-3.52368	-3.20537	-3.9367	-2.83905	-3.80583	-3.6019	-2.75697	-3.98298	-4.22346	-5.40222	-4.09395	-4.07847	-3.25661	-4.37374	-4.82793		-3.1484	-4.80663	-4.16852	-2.85885	-4.04981	-6.76951	-3.393	-3.96603	-3.38625	-3.00537	-3.29217	-3.41731
hsa-miR-150-5p	-0.817099	-1.09807	-1.21295	0.151331	-3.06921	-1.47381	-2.82737	-0.520798	-1.32948	-0.707454	-2.14441	-1.44861	-2.0444	-0.437092	-1.67193	-1.59472	-2.7194	-1.32727	-0.0841623	-1.63451	0.0198542	-0.478228		0.417471	-0.472809	0.202493	-0.597061	-0.456084	-0.753294	-0.780056	-1.31864	-1.02276	-1.50068	-0.190786	-1.89195	-1.60244	-1.56638	-1.51216	0.268493	-0.647905	-1.01726	-1.70403	-1.07037	-0.865556	-3.70597	-2.12267	-1.01782	0.244487	-2.20381
hsa-miR-29b-2-5p	-3.23149	-4.3389	-4.12839	-3.28774	-2.9717		-3.2427	-3.76085	-3.27967	-3.31645	-3.83075	-2.69681	-3.81797	-3.3256	-3.60919	-4.86396	-3.25335	-2.82696	-3.92174	-5.73975	-4.04334	-3.46602	-3.92721	-4.95542	-4.87789	-3.90108	-4.74838	-4.83156	-3.73948		-4.04262	-3.70172	-4.07593	-3.63087	-4.2848	-2.79985	-5.15891	-3.60651	-4.0255	-3.35993	-3.43195	-3.92291	-4.75395	-4.18938	-3.72687	-4.41208	-5.26329	-3.56632	-3.18726
hsa-miR-425-3p	-3.99804	-3.20529	-3.88271	-3.63338	-3.90401		-3.89225	-3.90154	-3.697	-2.72019	-4.7763	-3.75414	-4.81176	-3.51423	-4.97578	-3.43988	-3.58728	-3.40815	-3.8468	-4.16837	-3.47413	-4.13911	-1.6201	-3.30945	-2.44548	-3.69366	-3.49629	-3.22563	-4.33858	-4.06692	-3.69547	-4.13422	-3.81103	-3.95487	-3.44968	-4.62415	-3.6269	-4.25651	-3.64681	-3.052	-3.18729		-3.68597	-3.28541	-3.26108	-3.43009	-3.94376	-3.02492	-2.86097
hsa-miR-30a-3p	-2.97591	-4.31176	-3.06259	-2.58623	-3.46514	-3.36135	-2.57443	-3.49166	-2.68518	-1.62205	-3.16757	-2.35809	-3.11783	-3.03615	-3.91523	-3.0287	-4.74557	-2.24514	-3.03429	-3.07575	-3.56947	-2.912	-3.13032	-3.1238	-4.53412	-3.22861	-3.19714	-2.31286	-3.29191	-3.00641	-2.60191	-3.15551		-2.95305	-2.70999	-3.54859		-3.20588	-3.60896	-2.6412	-2.73102	-3.71	-3.63367	-3.20307	-3.009	-3.41074	-3.45459	-3.35693	-2.8695
hsa-miR-887	-4.02402	-5.12793	-5.12751	-3.99381	-3.88175		-4.59461	-5.11239	-5.11341	-4.14458	-5.54107	-4.07965	-4.55977	-4.2951	-5.06273	-6.01699	-4.78217	-5.59446	-4.40242	-4.51855	-4.36904	-4.27018	-3.57903	-4.27929	-5.7214	-4.73337	-4.63973	-4.18257	-3.23571	-4.71847	-4.25676	-4.79124	-4.46775	-5.3165	-5.48966	-4.67812	-4.66992	-5.16627	-4.11373		-4.35168	-4.90769	-4.41547	-4.43528	-5.52975	-5.0583	-4.3947	-4.69363	-4.59908
hsa-miR-378a-5p	-3.80176	-3.00517	-3.23374	-4.31047	-3.49149	-4.20873	-4.00746	-2.98118	-4.61986		-4.06826	-4.18715	-3.44524	-3.16048	-3.70272	-3.51621	-2.87442	-3.35195	-3.17883	-3.08596	-4.05143	-2.68361	-3.23315	-3.10983	-3.48544	-2.93949	-3.28622	-3.42337	-3.19304	-3.60362	-3.60824	-4.04688	-3.22688	-3.51803	-3.3384	-3.49292		-2.80254	-3.30658	-3.54444	-3.21883	-3.09805	-2.68937	-2.36523	-2.74003	-2.50182	-3.22525	-3.26015	-2.56446
hsa-miR-151a-5p	0.553898	-0.60693	-0.597654	-1.32633	-0.468781	0.012176	0.634529	-0.108257	0.549306	0.217035	0.241119	0.692376	0.0506694	0.546274	-0.172895	-0.19508	-0.135347	-0.142355	0.100666	-0.688158	-0.182153	-0.0487475	-0.483999	-0.0999683	-0.887454		-0.32829	-0.382382	-0.327777	-0.466694	0.138155	-0.0065157	0.287892	-0.668826	-0.238807	-0.137598	-0.110568	-0.0501666	-0.119952	-0.185992	-0.324644		-0.149011	-0.158644	-0.134688	-0.391025	-0.229346	-0.0168549	0.0440101
hsa-miR-320b	3.70992	3.52654	3.30489	3.75949	3.39273	3.61847	4.02435	3.54392	4.25139	3.61022	3.46536	3.85142	3.15247	3.63128	3.47533	3.39642	3.07992	3.58123	3.57214	2.70448	3.55447	3.23928	4.51493	3.0509	3.01724	3.19467	3.30206	3.42664	3.4858	3.79972	3.40759	3.06814		3.39302	3.0968	3.47892		3.43091	3.74995	2.94856	3.35771	3.34884	3.33947	3.34616	3.37329	3.99918	3.60726	3.29666	3.6738
hsa-miR-324-3p	-0.44994	-0.527417	-1.20974	-1.17841	-0.805994	-0.434915	-0.400897	-0.635461	0.00708019	-0.719044	-0.852291	-0.303326	-0.6742	-0.141791	-1.08495	-0.555165	-0.154793	-0.42468	-0.485056	-0.64691	-0.268649	-0.628867		-0.549045	-0.479487	-0.622465	-0.751188	-0.841773	-0.6209		-0.458431	-0.411898	-0.188349	-0.375337	-1.10856	0.0715348	-0.569215	-0.381589	0.0281692	-0.975922	-0.871845	-0.263855	-0.576639	-0.238507	-0.310101	-0.0954928	-0.166645	-0.442913	-0.414849
hsa-miR-190a	-6.10047	-5.11565	-4.03546	-4.99215	-3.58274	-4.38256	-5.22542	-6.21047	-7.11451	-3.57802	-3.23224	-6.68624	-3.2166	-7.22625	-4.53758	-4.38308		-5.10183	-4.31102	-3.48307	-6.08701	-4.26302	-3.18308	-5.53233	-6.68683	-3.90755	-3.39582	-2.2209	-3.62925	-3.5672	-7.59826	-3.92108	-5.89799	-2.98851	-2.90325	-3.79085	-3.95757	-5.16035	-6.69583	-3.2452	-5.89883		-5.11109	-5.14908	-4.01022	-5.39682	-5.08056	-5.93974
hsa-miR-511	-5.53467	-4.73406	-5.35073	-6.14578	-4.91904	-3.06641	-4.71925	-3.93979	-4.08694		-5.36994	-4.80065	-7.51474	-4.29426	-4.77099	-4.29936	-3.58923	-3.6697	-5.80342	-5.18195	-4.43435	-5.80581	-2.9576	-3.64507	-4.14816	-3.60128	-2.38991	-5.54682		-4.81482	-5.69958	-5.2608	-5.13838	-4.43898	-5.65548	-5.90455		-4.31536	-5.17799	-2.4247	-4.77046	-3.54666	-2.9628	-4.64742	-6.07598	-3.76433	-2.7426	-3.14562	-4.29673
hsa-miR-193a-3p	-4.76048	-3.53922	-3.22043	-3.90712	-4.92545	-4.17722	-3.86182	-5.22368	-6.64473		-4.04267	-5.7682	-4.31872	-5.3879		-2.93634	-3.17022	-3.02597	-2.54596	-3.10292	-2.4815	-1.72093	-3.02176	-2.77553	-2.79037	-3.23083	-3.34175	-3.32932	-2.41937	-3.22116	-1.55187	-2.88817	-2.23864	-3.4346	-2.71703	-2.24949	-2.22349	-2.76058	-2.22571	-3.75625	-2.78973		-2.41552	-2.13154	-2.25995	-2.80102	-2.16015	-3.04703	-2.10202
hsa-let-7i-3p	-4.75079	-3.04479	-5.07586	-7.45451	-3.74467	-2.23161	-3.78316	-4.65829	-5.13946		-3.67722	-7.02219	-4.34175	-4.51486	-3.98178	-5.47701	-4.59291	-2.87444	-3.83047	-4.06983	-4.58459	-4.81994		-3.93734	-3.6107	-3.81398	-4.03662	-4.37502	-4.02865	-3.64637	-4.28891	-4.06569	-4.23289	-5.09928	-4.26818	-5.70928		-4.34576	-4.74538	-3.95442	-4.27866	-4.34052	-4.09559	-4.49608	-3.87162	-5.52453	-3.34623	-3.73295	-4.38043
hsa-miR-28-5p	-4.03324	-5.05815	-3.10579	-3.43762	-2.68124	-3.58439	-4.83517	-3.83457	-4.57807	-2.35437	-3.10765	-3.73389	-3.38349	-5.4999	-3.73094	-4.51942	-3.59236	-3.77883	-4.05219	-3.28111	-4.65434	-3.4824		-3.69661	-4.04031	-3.53974	-3.86473	-3.33593	-3.88643		-4.82011	-3.62536	-4.47927	-3.71195	-2.91474		-3.83534	-4.20375	-4.53525	-3.54835	-5.49297	-4.20722	-4.82625	-4.60377	-3.22184	-5.02924	-4.83517	-4.66212	-3.65495
hsa-miR-421	-4.03756	-4.3434	-5.26365	-6.65856	-4.48906		-3.76459	-3.30957	-4.1926	-5.01435	-4.56973	-4.26559	-4.32555	-3.53488	-4.27362	-3.77228	-4.37755	-4.44577	-4.48266	-4.47912	-4.35706	-4.31677		-4.60454	-3.302	-4.13296	-3.74234	-5.78879	-4.28851	-3.73525	-4.28149	-4.5128	-4.06878	-4.00667	-4.40164	-4.03441	-4.44115	-4.85367	-4.31908	-3.84922	-5.22054		-4.44032	-3.96492	-4.36887	-3.94498	-3.83243	-3.68375	-4.01735
hsa-let-7f-1-3p	-4.05465	-3.22078	-3.99747	-3.03114	-4.33289		-3.38608	-4.41514	-4.42346	-3.54359	-4.03091	-3.24841	-4.28931	-3.73631	-4.92435		-4.19337	-4.19167	-3.64398	-5.23091	-4.9081	-4.47162		-4.12926	-4.64575	-4.4972	-3.56903	-4.87865	-4.56331	-4.85636	-4.35288	-4.45041	-4.1123	-4.96138	-3.96482	-3.74474	-5.14578	-4.07312	-4.78053	-3.79467	-3.82923	-3.94965	-3.79976	-4.24123	-4.84801	-4.10553	-4.78582	-3.40399	-3.44055
hsa-miR-486-5p	-1.33491	-1.8098	-2.00999	-1.17372	-1.66954	-0.919925	-1.24799	-0.352944	-1.78383	0.912147	-4.81631	-3.40904	0.0728309	-4.44557	-1.16408	0.593835		-3.31669	-4.49339	0.378433	-0.956536	-2.04145	-0.82744	-3.35774	-1.2863	-1.49229		-0.784282	-0.651488	-2.92014	0.632365	-1.4422	-3.05873	-2.17245	-1.31681	-3.72529	-3.83917	-3.15633	0.374256	-3.24977	-1.18012	-1.58959	-0.0907164	-0.0660265	-2.09915	-0.685086	-2.77715	-3.57975
hsa-miR-582-5p	-4.42536	-4.4846	-4.76907	-5.38125	-4.32653	-3.12664	-6.14834	-5.68911	-4.14922	-3.99346		-5.5309	-5.33042	-4.89687	-5.52017	-6.35593		-3.66922	-3.28841	-4.6428	-3.95659	-4.20173		-3.88183	-4.56507	-3.81725	-5.27216	-2.88957	-4.02948	-3.72776	-5.334	-6.70137	-4.76203	-3.62876	-3.66424	-3.7871	-4.50272	-3.67014	-4.43591	-4.06237	-4.72899		-5.70866	-5.87319	-4.24218	-3.54272	-2.82064	-3.23886	-4.88168
hsa-miR-135a-5p	-4.80622	-4.41772	-3.4871	-5.33854	-3.91361		-4.9101	-4.68843	-5.23691	-3.00082	-3.30158	-5.65466	-4.52272	-6.2355	-5.02264	-5.24747	-4.36219	-4.31229	-4.00997	-3.77906	-4.53612	-4.09317		-4.9117	-5.80717	-4.19188	-3.64487	-2.73767	-4.44419	-4.09678	-5.34398	-3.42355	-5.13284	-4.08472	-3.19006	-5.23778	-3.6133	-3.89195	-5.55549	-4.61438	-5.51673		-5.21865	-4.93709	-3.51121	-5.30756		-5.6417	-4.46454
hsa-miR-296-5p	-4.24	-3.7955	-4.8639	-5.09963	-4.31414		-4.66461	-4.20608	-6.29036		-3.41975	-4.93672	-5.74377	-4.60046	-3.44087	-4.81602	-2.36081	-3.59	-3.38421	-4.57259	-4.16707	-4.33623		-3.85133	-4.33441	-3.15921	-3.66445	-3.51837	-3.75506	-4.5662	-3.77671	-3.6727	-2.97317	-4.53722	-3.92522	-3.52198	-3.46046	-3.84262	-4.04493	-3.93585	-3.43209		-3.42478	-4.34682	-3.3201	-2.69247	-2.35186	-2.77099	-3.43947
hsa-let-7e-5p	-1.66238		-0.669638		-0.415072		-1.75958	-1.35434	-1.08124	0.656992	0.122257	-1.51038	-0.319621	-1.78512		-1.88365	-1.32192	-1.04063	-1.09726	-0.823256	-2.09064	-1.27191	-0.895667	-1.67037	-2.82716	-1.70508	-0.82005	0.304766	-0.911055	-0.400747	-2.55858	-0.347066	-1.93669	-0.606255	-0.197302	-1.80347	-1.10572	-1.09954	-2.62626	-1.02393	-1.55179	-2.1846	-2.07321	-1.39069	-0.289892	-2.51778	-1.37294	-1.82031	-1.32205
hsa-miR-192-5p	-3.85105	-3.05328	-3.71844	-5.99205	-3.14069	-2.54778	-3.832	-3.61755	-3.27913	-2.45822	-3.48333	-2.52029	-3.52334	-3.67944	-3.81194	-2.72084			-4.59974	-3.94818	-3.49442	-3.53431	-2.47368	-3.12183	-3.53062	-3.54803	-3.62266	-2.6436	-4.86336	-4.38915	-2.87911	-4.75436	-3.85179	-4.30378	-2.87459	-4.2442	-3.40246	-4.88302	-2.93703	-4.39152	-3.12421		-3.78051	-3.41829	-5.06131		-3.4345	-3.35915	-2.44537
hsa-miR-181c-3p	-4.28847		-5.38664	-4.11741	-3.14983	-3.92884	-3.25874	-4.50152	-3.82446		-4.29707	-4.15935	-4.29321	-4.06779	-4.05599	-4.08311	-3.25018	-3.37919	-3.97298	-5.31998	-4.79591	-4.24511		-5.45193	-4.63796	-5.23163	-4.29316	-4.1881	-4.33169	-3.21916	-3.98856	-4.76245	-3.82994	-6.10103	-5.15437	-4.70703		-4.27223	-4.52827	-4.58853	-6.29759	-4.3183	-4.31724	-4.91565	-4.89575	-4.76999	-3.96002	-3.86201	-3.70824
hsa-miR-769-5p	-4.21398	-2.45134	-3.45547	-2.40857	-3.39963	-2.27371	-2.97691	-5.49558	-4.93727		-3.68474	-5.38953	-4.54086	-4.01275	-3.55039	-3.37169	-2.64083	-3.46498	-3.32097	-4.07558	-3.56242	-3.10618	-3.72549	-3.58325	-2.96336	-4.30127	-4.18113	-3.09477	-4.18775	-3.94983	-3.55201	-3.26535	-3.03856	-4.18216	-3.45845	-3.40025		-3.53688	-3.63467	-2.96938	-3.18022	-3.45266	-3.81983	-3.49894	-3.07616	-2.80746	-4.17635	-4.09549
hsa-let-7b-3p	-1.59924	-4.48346	-2.25469	-1.19965	-2.27072	-2.45187	-1.29883	-2.73816	-2.10224	-2.61921	-1.66779	-2.01293	-2.54186	-2.0936	-2.57727	-2.37335	-1.43807	-2.38417	-2.77963	-3.74862	-3.06738	-2.68307		-3.04271	-2.95369	-3.15125	-2.37477	-3.43369	-2.24329		-2.8563	-2.9586	-2.26516	-3.05493	-2.81598	-2.02894		-2.48095	-3.10578		-2.37616	-2.7001	-2.64428	-2.451	-2.99474	-1.7998	-3.6752	-2.26024	-2.32478
hsa-miR-125b-2-3p	-4.08985	-4.77125	-3.80489	-4.44654	-4.93727	-3.28217	-4.95592	-3.85646	-3.97808	-5.33545	-3.13651	-4.035	-3.94228	-3.81897	-4.50542	-3.81199	-3.7968	-3.99364	-4.04746	-5.1329	-3.53195	-4.0643	-3.29437	-4.42371	-4.72021	-4.71329	-3.60817	-3.77833	-3.74316		-3.97926	-3.31252	-4.22819	-4.75551	-4.25574	-3.08221		-4.32363	-3.8782		-3.70297	-4.80906	-3.63135	-3.94306	-5.27165	-4.16044	-5.14212	-4.21186	-5.54995
hsa-let-7d-5p	-2.51264	-2.28121	-2.02036	-3.09502	-1.98263	-2.44434	-2.88739	-2.58586	-2.69702	-0.582382	-1.52937	-2.15944	-1.95293	-2.57039	-2.93672	-2.74666		-2.31758	-2.35286	-2.18838	-3.22663	-2.30326		-2.81999	-3.89297	-2.43079	-2.23364	-1.15648	-2.42659	-2.28713	-3.22772	-2.10278	-3.1516	-1.97263	-1.79754	-3.30412	-2.31074	-2.62814	-3.87461	-2.0741	-2.56604		-3.43354	-2.80075	-1.73487		-2.83426	-2.99188	-2.2993
hsa-miR-17-5p	-3.24962	-4.1854	-4.05786	-5.34062	-3.6014	-3.45544	-3.90529	-3.67726	-4.25257	-3.1029	-4.18704	-4.184	-4.16271	-4.20825	-5.50399	-3.89317		-3.77937	-4.2232	-4.01275	-3.95337	-4.11846		-4.00383	-3.88482	-4.69693	-4.17713	-3.16946	-4.82984		-3.77141	-4.34338	-4.16354	-4.28867	-4.01992	-4.16158	-3.83266	-3.99776	-4.55338	-4.76533	-3.77054		-4.94814	-4.23541	-5.344	-5.78139	-5.49163	-4.00319	-3.63065
hsa-miR-361-3p	-2.28122	-2.14916	-2.50006	-3.56258	-2.82154	-3.69988	-2.92996	-3.19351	-3.37435	-2.26491	-2.87509	-2.93869	-2.51887	-2.40412	-2.94514	-2.78809	-4.71102	-2.50823	-3.00312	-3.04677	-2.49586	-2.40111	-1.70961	-1.78661	-2.68462	-2.2714	-2.62597	-2.32055	-2.50917	-3.66601	-2.87258	-3.45149	-2.81153	-2.89572	-2.28575	-3.11663	-3.0728	-2.77737	-2.48569		-3.63601		-2.84069	-2.68003	-2.43043		-2.41765		-2.10591
hsa-miR-100-5p	-1.98147	-2.70785	-1.49576	-1.80619	-1.58664	-2.53536	-1.46157	-2.42553	-1.25392	-1.44527	-1.45285	-1.36907			-1.90776	-2.17606	-1.6707	-0.822608	-1.32971	-1.66113	-1.28088	-1.20191		-1.12037	-2.25544	-2.59366	-0.908768	-0.657279	-1.43722	-1.42572	-1.31519	-1.77513	-0.786063	-1.49909	-1.25774	-1.84738	-1.13364	-0.752565	-1.6395	-1.94565	-1.81154		-2.66057	-0.917796	-1.68637	-2.02566	-1.40359	-1.61955	-2.04069
hsa-miR-15b-3p	-5.41912		-5.00471	-5.59752	-4.75492	-3.68314	-4.54964	-4.15241	-4.20114	-4.2876	-5.84984	-5.26895	-5.23627	-5.17174	-4.89983	-4.76214		-4.89715	-5.16047	-4.21771	-4.95862	-4.77629		-5.26723	-4.54667	-4.22988	-4.56931	-5.22836	-4.77712	-4.8295	-4.23315	-5.13794	-5.19453	-4.07817	-4.34514	-4.82785		-4.90149	-4.08262	-5.18529	-3.85953	-3.95697	-4.51242	-4.18416	-4.26592	-5.34109	-4.52444	-4.67234	-5.22126
hsa-miR-130b-3p	-5.47281	-4.91452	-5.49858	-5.89724	-5.17075		-5.13001	-5.07376	-6.2588		-5.44164	-6.22411	-5.34192	-5.34665	-5.22236	-4.53216	-4.87363	-4.43866	-4.4909	-4.77469	-5.05268	-4.43244		-4.59813	-3.83003	-4.86359	-4.65002	-5.44418	-4.98158		-4.68071	-5.67432	-5.18886	-5.44573	-5.15102	-5.12732	-5.12575	-5.2519	-5.10167	-5.50978	-4.79906	-5.06151	-4.68762	-4.95564	-4.99418	-4.33792	-5.01996	-4.74562	-5.26626
hsa-miR-181b-5p	-4.46908	-5.10878	-4.02355	-5.25818	-4.66174	-3.93965	-4.40939	-4.55636	-4.19153	-3.51407	-4.30537	-4.11179	-4.39029	-4.73063	-4.55793	-4.09664	-4.35366	-5.08968	-4.33846	-4.26837	-4.7834	-3.78315		-4.09143	-4.19284	-4.14573	-4.15256	-3.61907	-4.94525		-4.1368	-4.63842	-4.50403	-4.2535	-4.42889	-5.05043	-4.5904	-4.62306	-4.51992	-4.74968	-5.14268		-4.86775	-4.42267	-4.39147	-4.95703	-5.30732	-5.54597	-4.5006
hsa-let-7f-2-3p	-3.5914	-4.96882	-3.61733	-3.52655	-3.78672		-3.71409	-3.65374	-3.66535	-3.69006	-4.20035	-3.8003	-3.99883	-3.83458	-3.96008	-5.2051	-3.90111	-3.44108	-3.52945	-4.34832	-3.78243	-3.78418		-4.79951	-4.2254	-3.97865	-3.8337	-4.60378	-4.00912	-4.40379	-3.53609	-3.92676		-4.88508	-3.66046	-4.09449		-4.05187	-4.68052	-3.93204	-3.95012	-3.57782	-3.64341	-4.23654	-3.83694	-3.34888	-3.72297	-4.23381	-3.28539
hsa-miR-127-3p	-6.24618	-3.48348	-2.87714	-7.07298	-2.71971		-4.9965	-6.56834	-6.65854	-4.83262	-6.44252	-4.81408	-4.92655	-4.90442	-4.64411	-2.75178	-4.84597	-3.38265	-2.53141	-3.07262	-4.05839	-5.53997		-2.8187	-0.700038	-4.29131	-5.73021	-4.70429	-5.98267	-4.72376	-4.7627	-6.00017	-4.89053	-5.86927	-5.03415	-4.11279	-4.13212	-3.36637	-3.83356	-4.58918	-2.98934		-5.16251	-5.6458	-3.54702	-3.33468	-2.57793	-5.28071
hsa-miR-154-5p	-4.60469	-4.19039	-4.39472	-7.24953	-2.93648		-4.47781	-6.46957	-4.49429	-4.29071	-5.57929	-5.77051	-5.04958	-3.96798	-3.40331	-3.49568		-4.03026	-3.06618	-3.67814	-3.7288	-6.35576		-4.02297	-1.82867	-6.93866	-5.51798	-5.02686	-5.14981	-4.87151	-6.98805	-5.86464	-5.27201	-4.29248	-7.11423	-5.03941	-4.84533	-3.63196	-3.90552	-3.91675	-3.94391		-4.49131	-5.83144	-4.42617	-4.4197	-3.23083	-5.29338
hsa-miR-146a-5p	-1.75821	-0.906639	-1.76604	-1.70162	-1.66637	-0.0505366	-0.856836	-0.278689	-1.18656	-0.778944	-1.49456	-0.923608	-1.58722	-0.739256	-1.47846	-0.737658	-0.0324906	-1.78352	-1.89248		-1.14782	-1.0257	-1.96954	-0.0990326	-0.430487		-0.183739	-2.1513	-0.615368	-2.14078	-2.65605	-1.45897	-0.815696	-0.518928	-1.21747	-1.32948	-1.43746	-1.94706	-1.09847	-2.19077	-0.62992			-1.90283	-1.13132		-0.0824528	-0.138491	-1.31877
hsa-miR-339-3p	-4.02803	-3.68307	-4.28134	-5.08318	-3.56067	-4.21129	-4.16543	-4.0069	-4.64915	-5.21159	-5.64092	-4.73949	-4.23351	-4.03989	-3.82224	-3.17611	-2.69678		-4.01906	-5.03731	-4.35917	-4.56821		-3.79856	-3.04722	-4.01323	-4.03553	-3.64651	-4.3288	-4.713	-4.49051	-4.67935		-3.58752	-5.39468			-4.29958	-3.81467	-3.28479	-3.84953	-4.45704	-4.69728	-3.39974	-3.16584	-4.33799	-3.63306	-3.35514	-5.46716
hsa-miR-340-5p	-5.19582		-6.7774		-5.42618		-5.15152	-4.85718	-6.4866		-6.09456	-5.50727	-6.08546	-6.41076	-5.92479	-5.44039	-4.51065	-4.74581	-5.21586	-5.52937	-5.149	-5.37289		-4.63271	-3.98112	-4.08755	-4.73491	-5.32323	-5.93529	-4.82147	-5.25786	-5.97532	-5.02198	-5.20752	-5.39004	-5.37079	-5.11809	-5.2465	-6.05336	-4.4193	-4.97344	-4.77225	-5.02062	-5.29526	-4.74922	-5.60322	-4.53437	-4.25673	-5.50521
hsa-miR-148a-3p	2.79462	2.10801	2.48364	2.6577	1.71328	2.05995	3.15174	2.3969	3.2218	2.35725	2.48102	2.96614	2.19883	2.81103	2.49871	1.36457	1.68948	2.20644	2.36439	1.50862	2.20928	2.22102	1.33408		1.27816		2.11804	1.69764	1.97864	1.08083	2.28928	1.97677	2.33168	1.62632	1.88167	1.97956	2.52461	1.48061	1.89268	1.43413	2.14649			2.20918	1.67398	2.26769	1.85576	1.85939
hsa-miR-574-3p	-0.130996		0.23586	0.379115	-0.0787988		-0.429672	-0.624297	-0.122557	0.603443	0.273467	0.242707	-0.225208	0.0304106		-0.796388	-0.581167	0.0628566	-0.144666	-0.607968	-0.773005	-0.329508		-0.421093	-0.612734	-0.861063	-0.740587	-0.0645918	-0.728425		-0.327182	-0.290854	-0.335644	-0.160949	-0.355245	-0.599681	-0.419443	-0.338014	-1.05325	-0.298879	-0.0183905	-0.893253	-0.997316	-0.375393	-1.53364	-0.352767	-0.451686	-0.84403	-0.0219455
hsa-miR-10b-5p	-2.56239		-6.0489	-6.17632	-5.94714		-4.52372	-3.50768	-3.3949	-5.46952	-5.6691	-4.98037	-5.28583	-4.14914	-4.04941	-4.15651	-2.8297	-4.2685	-2.46699	-5.94035	-1.71592	-4.53762		-5.56504	-4.96501	-3.76361	-3.70512		-4.68331		-3.56353	-5.3819	-4.8311		-4.99647	-3.98068	-3.55012	-3.61518	-3.78455	-4.04879	-4.61745	-3.47063	-4.81547	-4.80586	-5.53483	-3.40741	-5.02002	-3.55763	-4.26561
hsa-miR-199b-5p	-3.27595	-4.53609	-3.35574	-6.129	-3.80229		-4.89007	-5.37845	-3.92017	-4.34942	-4.37951	-3.06255	-4.13309	-3.22904	-3.38468	-4.17172		-3.06324	-4.0941	-3.61068	-2.74097	-4.98628		-3.73296	-2.53408	-5.20212	-5.05429	-4.67377	-5.16147		-3.91242	-5.47063	-5.1002		-4.9025	-4.52897	-2.7224	-3.29805	-3.22193	-3.24215	-2.44473	-4.52565	-4.52507	-3.95505		-5.32854	-3.84048	-4.27005	-4.94609
hsa-miR-33b-5p	-4.72551		-4.77967	-4.89963	-5.13211		-3.80288	-4.46464	-6.59998		-4.8898	-4.97009	-4.92443	-4.7545		-4.41283	-5.02256	-5.29436	-6.86955	-5.38881	-4.65212	-5.95272	-3.97007	-6.29097	-4.75278	-5.39228	-5.02188	-5.09378	-5.01675	-4.9253	-5.00059	-5.8095	-5.20213	-5.25591	-6.64636	-4.504	-5.43573	-5.20079	-4.06286		-5.34246		-4.924	-5.55424	-4.78462	-4.8641	-4.97051	-5.73	-5.57212
hsa-miR-326	-6.79263	-3.41348	-5.68139	-6.21107	-6.24644	-4.34938		-4.34224			-5.82237	-5.25768	-6.48521	-4.92329		-3.60322	-4.07159	-3.33809	-4.20421	-3.27945	-3.97387	-4.232		-3.1946	-3.44617	-3.31734	-2.94509	-4.62126	-3.4682	-4.6059	-4.38234	-4.3561	-3.589	-2.86417	-4.80973	-5.87819	-4.58666	-3.87338	-3.94411	-3.30269	-4.17393		-3.41426	-3.88697	-3.91995	-5.85766	-2.52626	-3.05321	-2.40007
hsa-miR-363-3p	-5.2842		-5.72363	-5.48535	-5.16072	-3.26386	-5.60971	-3.75655	-4.65844	-3.60637	-6.02758	-5.62639	-4.91249	-5.99083	-5.67426	-4.16643		-4.97326	-5.95193	-3.46859	-4.96446	-5.32505	-3.85323	-4.74317	-3.64371	-5.14662	-5.82092	-4.89625	-5.38888		-4.09719	-5.82331	-5.93892	-4.71369	-4.83111	-4.36199	-5.83682	-6.07264	-3.569	-5.30365	-4.66086	-5.07879	-4.46532	-4.24737	-4.66359		-4.46148	-5.33537
hsa-miR-342-5p	-5.23548	-4.36506	-7.07809	-5.45605	-6.32429	-4.3299	-4.797	-4.61502	-4.85658		-5.21348	-4.99878	-5.47703	-4.37642		-4.76422	-4.82406	-4.714	-5.29665	-6.07639	-4.8943	-4.95452	-3.73119	-5.13441	-4.34986	-4.84531	-5.68541	-5.51083	-5.24013		-5.28331	-5.65157	-5.47509	-5.06582	-6.70934	-5.0888		-5.45477	-4.46511	-5.00807		-6.66695	-5.61151	-5.35517	-4.26072	-4.83355	-3.59974	-3.99733
hsa-miR-629-5p	-4.91701	-4.73685	-6.10943	-5.70425	-4.42287		-4.58505	-5.45469	-4.37669			-4.61356	-5.22935	-5.40272	-3.89224	-3.23105		-4.15767	-5.96271	-5.21984	-5.60947	-5.95994	-3.86821	-4.68516	-4.88573	-5.18849	-4.88848	-5.15715	-6.19534	-4.79998	-5.196	-4.97803	-4.98712	-4.44675	-5.53107	-5.73991	-5.05454	-5.76784	-4.51401		-4.71913		-5.22091	-5.83106	-4.14558	-3.5449	-4.46451	-4.67714
hsa-miR-194-5p	-5.63831	-5.12536	-6.30184	-6.31464	-4.99886		-5.68651	-5.93142	-5.50293	-4.99805	-5.38268	-5.92686	-5.25757	-5.89272	-5.57665	-5.39133		-5.12424	-5.81965	-5.00935	-5.70395	-5.19066		-5.29218	-5.56442	-5.59049	-5.57079	-5.43008	-4.86232		-5.07402	-6.13735	-5.76148	-5.53392	-5.25308	-5.83972	-5.59379	-5.5	-4.90972		-5.68353	-6.19446	-6.08702	-5.31997	-5.62772	-4.99747	-5.25299	-5.74562
hsa-miR-214-5p	-3.45819	-4.73292	-3.8255	-4.40018	-3.14471		-5.46107	-4.40857	-2.99887	-5.14425	-4.32375	-5.1781	-4.21328	-3.11141	-3.24323	-4.55905	-3.95056	-3.78521	-2.19263	-4.80099	-2.39917	-5.61465		-5.29658	-2.55685	-4.36977	-4.16009	-5.39199	-4.63251		-3.86685	-4.69924			-5.52609	-5.93576		-1.9065	-3.48924	-3.99615	-4.33741	-3.3605	-4.49372	-3.88454	-5.76667	-2.78509	-2.98185	-3.072
hsa-miR-30d-3p	-5.10252		-6.02727	-4.81027	-4.97311		-5.45918	-5.40162	-5.43867	-5.25597	-5.6079	-4.7537	-5.11126	-5.55384	-5.36832	-5.33735	-4.61565		-5.40774	-5.42704	-5.25237	-5.09934		-5.24147	-6.26594	-6.16394	-5.28422	-4.84704	-4.70259		-4.91753	-5.82391	-5.09174	-5.13772	-4.8858	-5.71785		-5.63842	-5.19773	-5.23046	-6.46171	-6.02563	-5.56774	-5.23709	-5.70673	-4.70629	-6.24345	-4.83901	-4.59356
hsa-miR-215	-4.75751		-5.38817	-5.45378	-5.34758		-4.95499	-5.32847	-5.50602	-4.15999	-5.77314	-4.57055	-5.20527	-4.98522	-5.38457	-5.17		-5.5395	-5.38149	-4.70606	-6.19245	-5.30449		-5.00968	-4.47257	-5.78805	-5.5521	-6.1013	-4.77759		-4.58778	-5.25763	-5.80091	-5.48463	-4.92445	-4.74492	-5.64865	-5.27472	-4.99203	-5.65751	-5.28477	-5.91438	-5.55351	-5.06393	-6.01072		-5.59393	-5.3215	-5.21997
hsa-miR-223-5p	-5.93636	-4.91646	-8.32592		-6.58815	-4.31896	-5.25832	-5.27672	-5.41995	-4.12708		-7.21152	-6.5952	-6.33738	-4.11663	-5.52885	-4.0934	-5.21088	-7.53765	-4.78174	-6.98423	-5.57628		-4.82445	-2.07321	-6.25325	-5.28121	-6.15396	-5.41491		-6.94547	-6.24366		-4.43794	-6.1995	-5.8809		-6.48391	-5.91861		-4.93818	-6.63458	-5.53566	-6.07117	-5.08281	-5.08356	-5.3055	-4.46156
hsa-miR-24-2-5p	-6.05656	-4.10192	-5.05281	-5.77923	-4.5721		-4.53838	-5.3307	-5.10672	-4.68961		-5.35939	-5.69659	-5.52602		-4.45876		-4.84936	-5.38363	-4.80761	-5.53669	-5.1433	-3.73054	-4.71972	-5.05602	-4.81489	-5.3403	-5.49163	-5.88098	-4.68507	-6.56179		-5.52865	-4.63799	-6.98766	-4.37713	-6.01139	-6.60346	-6.04555	-3.81319	-5.85655	-6.28249	-5.44095	-6.38852	-4.05106		-5.94217	-4.55466
hsa-miR-181a-2-3p	-5.24388		-5.16862	-6.04249	-5.79883		-5.89331	-6.56097	-5.59825	-5.25551	-5.68685	-4.34162	-5.34531	-4.96922		-5.83667	-4.25877	-4.57865	-5.88899	-5.05098	-6.14407	-4.70463	-3.71221	-6.00635	-5.29852	-5.73612	-4.94297		-5.21947		-5.30784	-6.16381	-5.83615	-5.09433	-6.20087	-4.89274		-6.05093	-6.4931	-5.54532	-5.48843	-5.66948	-5.35311	-5.0933		-5.74408	-4.96381	-5.0714
hsa-miR-103a-2-5p	-4.8222	-4.78139	-5.29542	-4.62133	-6.05139		-4.56695	-5.75042	-4.84313		-5.35572	-5.00917	-6.10587	-5.10131	-5.75474	-4.54151	-4.68968	-5.07077	-4.81617	-4.80172	-5.072	-6.45621		-4.5559	-3.99059	-4.7687	-4.7509		-5.63465		-5.285	-5.89707	-5.01871	-5.31469	-5.70906	-5.18409		-5.51639	-4.49808	-4.99773	-4.66546	-4.57322	-4.94502	-4.92779	-5.24341	-5.6359	-4.9694	-4.98798
hsa-miR-199a-5p	-0.965363	-1.83932	-0.836602	-1.69199	-1.74099	-3.21277	-3.21123	-1.561	-1.69194	-3.21312	-3.41488	-1.50391	-1.94886	-0.747921	-1.77538	-2.09384		-0.884731	-0.385915	-1.20168	0.0676757	-3.42874		-1.56863	-0.435392	-2.59668	-2.2062		-2.32943		-2.06631	-2.38187	-1.78639	-2.45997			-0.706932	0.27131	-1.26061	-1.35293	-0.766406	-2.02674	-1.70205	-1.75405		-0.714694	-0.622643	-1.09428
hsa-miR-664a-3p	-5.64194		-5.18984	-6.78727	-4.79423		-5.67819	-6.08077	-5.2574	-4.17334	-5.1555	-6.43642	-5.49173	-6.69683	-5.51127	-5.99299		-5.61122	-6.23039	-5.93072	-6.63451	-6.36627		-6.89099	-6.33773	-5.10134	-5.39971	-4.41435	-6.49895		-7.33022	-6.00626	-6.78459	-5.39602	-5.08111	-5.23691		-6.04687	-7.86399	-5.72508	-6.29066	-6.97305	-6.86431	-6.78002	-5.23243		-6.42241		-5.72089
hsa-miR-96-5p	-4.94448		-4.41556	-5.28243	-4.32095		-4.63629	-5.45776	-5.67524		-6.56656	-4.73469	-5.50336	-5.23706	-5.88945	-5.07388	-4.18718	-5.41105	-5.64092	-4.7035	-7.18055	-4.73556		-5.72883	-6.64138	-4.98764	-5.64062	-6.06541	-5.7453		-5.03174	-5.65325	-4.77263	-5.04628	-4.78914	-5.10679	-5.59618	-6.83073	-5.9166		-4.02035		-6.89111	-5.36358	-5.56121	-4.66673		-6.47038
hsa-miR-125a-5p	2.08704	1.86109	2.1879	1.36542	2.13728	2.29053	1.62302	1.75642	1.62275	2.92911	2.478	2.24103	2.04952	1.38495	1.82955			2.83316	2.42114	1.9927	2.1859	1.85816		2.118	1.41416	1.79738	2.07645	2.98655	1.9456		2.2711	2.13479	2.30028	2.46648	2.22627	2.3604	2.05578	1.94268	1.10613	2.70183	2.18301	1.26634	1.52868	1.79002				1.85518
hsa-miR-361-5p	-3.41993	-4.80255	-4.44901	-4.72499	-4.88416		-3.69009	-4.31821	-3.81044	-4.49487	-4.36523	-4.02135	-4.47349	-3.88763	-4.67738	-4.50926		-4.02158	-3.65786	-4.7799	-3.9586	-4.26448		-4.16813	-4.46224	-4.29794	-4.20757		-4.70051		-3.61502	-4.68062	-3.98386	-4.43534	-4.10315		-3.97706	-3.85949	-4.06671		-4.16515	-4.04216	-4.21658	-3.86036	-4.05609	-3.52913	-3.86297	-4.01417
hsa-miR-219-5p	-7.54236	-5.29305	-5.6435	-5.26143	-5.44356		-6.03944		-6.75358		-5.22251	-6.47016	-5.66828	-7.3543		-5.44254		-4.89334	-5.05854	-6.70139	-7.09183	-5.25056		-5.79142	-6.92236	-5.69457	-6.30759	-5.03174		-3.93579	-5.01217	-5.80786	-6.07185	-6.42648	-6.47965	-5.24112	-5.91196	-5.65515	-6.13921		-6.08373	-7.42914	-5.90474	-5.8811	-5.95549			-4.38673	-5.73417
hsa-miR-93-3p	-3.56899	-4.39173	-3.97415	-4.10685	-3.62543		-2.8524	-4.88078	-3.1188	-4.45964	-4.33602	-3.33492	-3.82782	-3.416	-3.67983	-3.41136		-3.68577	-3.65862	-3.78068	-3.62176	-3.98131		-4.17612	-3.83938	-3.78645	-4.31804	-3.0408	-3.66789		-3.35953	-4.12995	-3.14761		-4.81927			-3.941	-3.12822		-3.75199	-3.91131	-4.42821	-3.66676	-3.40697	-3.62682		-3.40312
hsa-miR-382-5p	-6.53857		-4.56762	-6.38502	-3.49836		-5.9495	-5.54284	-4.47173		-5.57555	-4.30668	-4.67672	-4.5204	-4.90366	-3.92611	-3.92594	-4.32794	-3.98485	-3.67011	-5.37064	-6.2835		-4.07096	-1.74614	-5.14922	-7.66698	-4.85201	-5.97043		-6.72522		-6.05852	-6.39293	-7.19255	-5.5814	-4.48619	-4.17286	-4.4842	-4.55019	-3.23337			-7.00062	-3.88321		-3.36857	-5.50278
hsa-miR-125a-3p	-5.76878		-4.82021	-4.26615	-6.68172		-3.82319	-5.84872	-4.73215	-3.25227	-3.90678	-4.68116	-4.64845	-4.70307	-5.4376	-6.55113	-4.74788	-5.18337	-5.17663		-4.67515	-4.55801		-5.79912	-5.84707	-5.78021		-5.32439	-5.65372		-5.36928	-5.21141	-5.68492		-4.72881	-5.12153	-5.78586	-5.35245	-5.62276		-6.54982	-5.16525	-5.47687	-5.15641		-5.77025	-4.321
hsa-miR-429	-5.59649		-5.36771	-6.14034	-5.27724				-5.20128	-5.3189	-5.11506	-4.66642	-5.50111	-6.1581	-5.61208	-5.33663		-4.91325	-4.58299	-4.95884	-5.2104	-5.46387		-5.06901	-6.2238		-6.88553	-4.63252	-5.23124	-4.45057	-5.40997	-5.6611	-5.98955	-5.49011	-5.69814		-5.15579	-5.37711	-5.63366	-4.61906	-6.42892		-6.89225	-6.30773		-5.74651	-5.6722	-4.96157	-5.49503
hsa-miR-377-3p	-7.40361	-5.31532	-5.12335	-5.79064	-3.71059				-6.75287	-4.37272	-6.12417	-6.91266	-5.68256	-5.4767	-4.99097	-4.64167		-4.39842	-4.28365	-3.97677	-5.06055	-6.74231		-5.6011	-2.95726		-6.90318	-6.48743	-4.90165		-7.67899	-6.76351	-6.75584	-6.44331			-5.26172	-4.41987	-5.2949	-5.29524	-5.01082		-5.98344	-6.91341	-5.96035	-4.93507	-3.88562		-5.60864
hsa-miR-21-3p	-7.81598	-5.16139	-5.67855	-6.05573	-5.51946			-5.2435					-6.46504	-6.03832	-5.80919	-5.23842	-4.24563	-6.12146	-6.34978	-4.03521	-6.55644	-5.0274		-4.03495	-3.3292	-4.9651	-5.57496		-5.21947		-7.6561	-6.68974	-6.95169	-4.52917	-5.63562		-5.3927	-5.42169	-5.20347		-6.42395		-5.89607	-5.42324	-4.2051	-5.4114	-4.47815	-5.33588	-5.15955
hsa-miR-503-5p	-5.29427	-5.30856	-4.54001	-5.79875	-4.07956	-4.13368			-6.826		-5.72898	-5.0042	-6.04129	-4.97803	-5.05614	-4.61198	-4.30635		-6.23461	-4.36526	-5.61865	-5.03589		-5.15932	-3.2698		-5.26709				-6.35659	-4.78695	-6.58154	-4.59982	-5.8856		-6.04167	-6.34291	-5.74132	-4.86643	-4.64778	-7.27329	-5.7984	-5.36024			-4.26885	-5.36085	-5.69133
hsa-miR-146b-3p	-5.38704	-4.07591	-5.44	-5.10324	-5.3902			-5.54756	-7.35509	-4.36824		-5.58634	-6.47582	-5.22951	-5.63497	-6.41828		-4.18675	-5.3239	-5.52714	-5.12465	-5.22049		-6.42601	-5.82832	-5.06822	-5.57655	-6.45276	-6.29801		-6.31603		-6.22539	-6.3111	-7.13685	-4.98825		-6.36594	-5.58353	-4.75996	-5.70813	-6.15849	-6.85315	-5.61446		-5.77533		-5.5735
hsa-miR-628-3p	-5.12092	-4.92315	-7.5745	-6.94292		-4.41062	-6.37882		-4.90585		-6.03423	-5.26999	-6.0764	-5.10385	-4.93128	-4.97822		-5.65899	-6.1689	-6.12787	-6.80628	-5.97902		-6.05684	-4.90629	-5.59098	-5.63903		-5.34204	-4.47348	-5.60844	-5.76758	-6.32984		-6.98235	-5.53631	-6.06194		-5.82856	-4.2301	-5.52609		-6.08225	-5.97575	-5.30395		-6.01939	-6.07305
hsa-miR-106b-3p	-3.89745	-2.97221	-3.62208	-3.0103	-4.43579	-2.52163	-3.74085	-3.81794	-3.65554	-4.3815	-5.15825	-3.57982	-4.48606	-4.34192	-4.31346				-3.60383	-3.70843	-3.74776	-3.80778		-3.77634	-3.34297	-3.9949	-4.69804	-3.55137	-3.21747		-3.5221	-4.12614	-3.95614		-4.28082			-3.18191	-3.90174		-3.4695	-4.17448	-3.8382	-3.27947	-2.84094	-2.1546	-3.5924
hsa-miR-106b-5p	-4.66447	-4.41022	-3.42564	-4.30129	-3.83591		-5.24695	-4.45409	-4.9988	-3.15161	-4.30691	-4.58613	-4.42943	-5.13022	-4.9806	-3.75601		-4.01267	-4.16733	-3.66127	-4.45434	-3.93499		-4.06438	-4.01802	-4.57715	-4.05236	-3.11526	-3.97771		-3.58458	-4.02573	-4.52162	-3.77733	-3.81931		-4.62195	-4.35685	-5.2437		-3.80589		-4.91217	-4.40462				-4.32758
hsa-miR-34b-5p	-4.43847		-5.0471	-6.58131		-4.21333		-6.22931	-6.1329	-5.3052	-5.45921	-5.1517	-7.16144	-4.3464				-4.16467	-3.83908	-3.67031	-4.37985	-7.66724		-5.11238	-4.98298	-4.30311	-4.85112				-5.97178	-6.63514	-5.60712	-6.2158	-5.07782	-4.83484		-4.3396	-5.673	-4.54608	-4.97808	-5.42575	-5.62998	-5.60336	-3.97486		-3.74115	-6.22158	-4.04853
hsa-miR-221-5p	-5.78918		-6.61112		-6.33584	-4.2714	-5.0912	-5.27486	-6.22419			-6.39936	-4.59517	-5.20931		-6.46064		-5.74239	-6.12802	-5.54238	-5.60965	-5.44696		-6.76703	-5.50792	-5.82213	-5.72838	-6.3771	-5.38694	-3.88585	-6.30505	-5.03953	-5.18401	-5.95757	-6.90341	-5.20091	-5.74188	-5.31125	-6.35801		-6.2225		-5.88696	-5.42648	-5.09725		-5.35963
hsa-miR-19a-3p	-2.31205	-2.081	-1.97216	-2.67087	-2.25398	-1.66517	-2.07246	-1.86013	-3.08055	-2.76483	-2.38824	-3.58297	-2.24332	-2.80096	-2.15815	-1.43669			-1.61563	-0.757569	-0.94368	-1.28623		-1.35676	-0.762281	-1.09688	-1.24899	-1.31354			-1.37452	-1.91572	-1.91692	-1.00017	-1.79724		-1.81485	-1.90596	-1.15273			-1.27138	-1.19343	-1.78471				-1.1244
hsa-miR-409-3p	-6.89806	-5.04541	-5.38646	-6.35774	-4.25282	-3.92261	-6.63635		-5.98935	-3.67214		-6.51316	-6.47961	-6.51702		-3.54443	-5.06959		-5.01727	-3.9642	-6.46025	-7.33843		-4.54608	-1.77363	-5.81764	-4.63237	-5.53892			-7.50326		-7.84275				-5.57101	-5.91953	-5.10067	-5.58223	-4.56731		-5.82884	-5.66704	-5.90497	-5.60868	-5.59476	-4.62786
hsa-miR-301a-3p	-5.91964		-5.62677	-5.35226	-5.66257		-4.67396	-4.92344	-5.7358	-3.10079	-5.15022	-5.10919	-4.98998	-8.22899	-5.07352			-3.89873	-5.57037	-4.33218	-5.30486	-5.04487		-4.56818	-4.99204	-4.3202	-5.40833	-3.22651			-5.35783		-4.85262	-3.59784	-4.91606		-5.00062		-5.70217	-1.59855	-4.55598		-4.81677	-5.5174	-3.16295		-4.04217
hsa-miR-376c-3p	-4.76628	-4.60503	-3.50748	-4.63404	-3.7759		-5.41285	-6.13066	-4.74638	-5.18789	-5.51001	-5.1464	-5.16627	-4.89422	-3.77859	-3.34431		-2.99784	-2.75356	-3.72998	-3.88966	-5.26616		-3.88317	-1.59132		-4.92486		-4.61167		-5.76486		-5.94214	-3.66634			-4.21333	-3.49578	-4.33092		-3.41732	-4.89481	-5.41773	-5.6688		-3.56709	-2.48094
hsa-miR-26b-3p	-5.8564	-5.2753	-6.85666	-5.50765	-6.74501		-6.03289	-4.83339	-5.25589		-6.39104	-5.40374	-6.52972	-6.83052		-6.25657		-5.73448	-5.77559	-5.93101	-6.3997	-6.22153		-5.64337	-5.49523	-5.95057	-7.46569				-5.54179	-6.11434	-5.42096		-5.46581	-6.03189		-6.31817	-6.04323			-5.75775	-6.36942	-6.05992	-5.66219	-5.8269	-5.41314	-5.48745
hsa-miR-188-5p	-6.34646	-4.84301	-5.06707	-4.6693	-5.14201		-5.61559	-6.51168			-5.53958		-6.38136	-6.09699					-5.65254	-4.79372	-5.0163	-4.79093		-3.9708	-3.48714	-5.03267	-4.75755		-3.97387		-4.80208	-5.08867	-4.87785		-4.87786	-3.68202	-4.90621	-4.63376	-5.84594		-4.65805	-5.09229	-4.76398	-4.87433	-3.88646		-3.76149	-4.07943
hsa-miR-148a-5p	-5.03326		-6.15721	-4.73186			-6.74896	-5.58874			-5.85519		-7.07238	-5.99012				-5.33573	-5.73656	-6.88458	-5.76355	-6.18253		-6.84463	-6.06452	-5.06607	-7.51157		-5.16132		-5.91518	-6.35772	-5.64741	-6.27849	-6.2416	-5.23275	-5.87667	-5.39123	-5.97437	-5.33775		-5.74605	-6.68154	-5.94628	-5.76622		-6.35377		-5.65417
hsa-miR-224-5p	-5.58426		-6.32015	-6.27415	-6.46668		-5.56846	-5.73759	-5.67625	-5.26936	-6.09475	-5.70312	-6.4398	-5.28141	-4.67566				-6.33312	-6.96926	-6.08966	-6.38397		-6.35089	-6.46488	-5.94581		-6.18475	-6.57139		-6.29298	-6.63864	-6.75508		-5.97208		-6.22352	-6.30226	-6.16808		-6.14241	-6.54606	-7.11507	-6.16181		-5.53306	-6.17586
hsa-miR-941	-5.39236		-5.97986	-5.57712	-5.81493			-6.46773	-6.23796			-6.19991	-6.03236	-4.93184		-5.52944		-5.88979	-6.02296	-5.09205	-6.08647	-6.45678		-5.53778	-3.84796	-4.12843	-7.57318		-5.57245	-3.83355	-5.48507	-6.62533	-5.53094		-4.286			-5.78034	-5.60749		-5.54588	-6.35922	-7.81753	-4.80561		-5.66675	-3.95732		-4.31586
hsa-miR-627	-6.5499		-6.07673		-6.60123		-6.64861		-5.79038			-6.32199	-6.22741	-6.95047		-6.44765		-5.92477	-6.56047	-5.66223	-5.82766	-6.22673	-3.55369	-6.68287	-5.19624	-5.09988	-7.28148		-4.68632	-4.88174	-5.34506	-7.14967	-6.18473	-4.61821		-5.22892	-5.90798	-5.93307	-5.60982		-5.91909		-4.75682	-6.87951			-6.14086	-6.188
hsa-miR-339-5p	-5.88545		-4.57494	-5.3754	-4.43429		-6.56415	-4.30102	-5.41977	-5.01949	-3.90169	-7.247	-5.07718	-5.83165	-5.17843				-5.08897	-4.03068	-5.94443	-4.39111		-4.894	-4.32179	-4.55828	-4.98737	-4.45446	-4.20379		-5.89986	-3.89988	-5.27455	-4.28588	-4.17908		-4.76752	-4.821	-5.22951			-5.37073	-5.49119	-5.29264
hsa-miR-20a-3p		-4.18935	-5.22016		-4.42344	-4.21265		-4.31428	-6.10522	-4.7027	-3.78609	-5.80322	-4.43172		-4.85838	-5.34032			-6.22109	-5.71324		-7.1342		-7.36941		-6.08957	-4.71654	-4.86163			-8.27197	-4.85577	-7.4055	-5.19165	-4.65621			-6.05634	-7.26716	-4.43857		-5.83449	-6.96238	-7.79639	-4.70888				-5.01378
hsa-miR-24-1-5p	-6.0727	-5.12388	-5.05378	-7.23618	-5.59697		-6.69353		-6.3983	-4.43057	-3.80009	-5.19892	-5.36347	-6.83242			-4.36785		-7.00275	-5.95268	-7.53651	-4.67584		-6.07393	-7.24662	-5.20204	-4.94665				-7.03283	-5.29655		-5.35923	-4.90377	-4.68955			-6.22053	-4.69224		-7.0132	-7.86931	-5.66621	-5.30224
hsa-miR-501-5p	-3.94158		-3.67697	-5.22432	-4.60781	-3.26886	-3.9715	-4.87312	-4.19906		-4.15192	-4.11925	-4.82993	-4.21224	-4.65644			-4.01994	-5.43628	-4.63733	-4.67117	-4.36086		-3.55257	-3.18289		-5.40686		-3.60147		-4.83269	-5.02722	-4.34208		-4.98239		-4.28689	-4.31003	-4.97478			-4.58375	-5.0775	-4.38538			-4.49033
hsa-miR-140-3p	1.3367	1.42047	0.970697	0.81007	1.09525	1.05752	0.897026	1.2792	1.24496	1.28734	0.742793	1.47354	0.816942	1.20622	1.3935				1.7923	1.31613	1.46068	1.28015		1.46348	1.29745	1.15733	1.16617		1.54224		1.63641	1.1528	1.21852		1.16455		1.12467	1.42556	1.56853				1.12807	1.43286
hsa-miR-133b	-6.06685		-5.27874	-5.43139	-5.04202				-6.17237	-4.25193		-5.05258	-5.70729	-6.59303	-5.39572		-4.92964	-4.45047	-5.20611	-4.99412	-6.02334	-8.45345		-5.1111	-5.932	-6.34036	-7.41946	-6.40463			-4.90629		-5.98485	-5.45984			-6.57351	-5.67064	-5.52667			-6.16212	-7.74944	-6.00842		-4.42012	-4.96311
hsa-miR-181d	-5.09767		-5.20515	-7.09562	-3.587		-3.58421	-4.76265	-4.85125	-4.76218	-5.48516	-4.63964	-5.18122	-5.26995	-4.83202				-4.2739	-5.45519	-4.0701	-4.32987		-4.68504	-5.56852		-4.65641	-4.44283			-4.70549	-4.84166	-4.60471				-5.08471	-5.55753	-4.98342		-4.36672	-5.18233	-4.14039	-4.84262				-4.23544
hsa-miR-193b-5p			-7.44208	-7.38637	-5.91396	-4.13804	-5.52959	-5.21755	-6.94374			-7.19889	-6.32655	-5.18653	-3.94272	-4.79122	-4.88959	-6.0571	-7.82373		-7.39642		-3.88198	-6.57698	-5.62211	-6.46224			-4.96622		-7.6817							-6.82566	-4.94851		-6.43259	-6.6471	-7.60532	-6.11728		-4.89069	-4.43404	-4.87008
hsa-miR-18a-3p	-5.77754		-6.82217		-5.9625		-6.86533		-5.30895		-5.65842	-6.50798	-5.38015	-6.85677		-6.56025			-6.56807	-6.63003	-6.6033	-7.01045		-7.558	-6.50981	-6.19908			-6.23277	-4.91652	-5.76451	-6.49899	-6.55213		-6.94122		-6.93572		-5.54627	-5.52169	-5.80407		-5.65797	-6.26462			-6.02139
hsa-miR-513a-3p	-4.73499		-6.28861	-6.63698				-6.18768	-4.23655		-4.55429			-5.92808	-5.80195	-5.0449		-3.84745	-8.70244	-5.73867	-4.52883	-8.17235	-3.82568	-6.98069	-7.60358		-7.18933				-6.72253	-5.84913	-5.00214					-4.38162	-5.93301			-4.67713	-5.56613	-8.05323	-5.91164	-3.90384	-5.69141	-4.19305
hsa-miR-376b-3p	-6.40433		-5.35246		-4.84064								-7.16122	-8.19869	-5.41372	-4.76588		-6.0354	-5.28218	-5.09725	-6.49619	-8.45975		-5.71593	-3.26168		-7.70917	-6.38861	-5.90727		-9.37192	-6.78741	-7.56114		-6.83352	-5.89821	-6.53229	-4.63343	-6.42733		-5.2023		-6.80074	-7.03762			-3.68468	-6.38354
hsa-miR-34c-5p	-4.99578		-5.29624	-4.43533			-5.43206	-4.45993	-6.50638			-5.94595	-6.50196	-4.25074	-4.43696			-2.62754	-3.97035	-3.3321	-4.9752			-4.70572	-4.73442	-3.81788	-5.48574				-5.63239		-5.01202	-4.12607			-3.74929	-3.92421	-5.90456		-4.57493	-4.88251	-5.59985	-5.34882			-3.56131	-3.7753
hsa-miR-200b-5p	-6.24842		-7.11646	-4.82992	-5.99631		-4.86859		-5.72071			-5.40429	-7.35001	-6.94974		-5.74766			-6.15186	-7.23801	-6.55763	-6.42584		-6.60365	-7.68631		-6.89802	-6.24318	-5.32333		-6.68305		-6.73558	-5.96627			-5.0521	-7.36953	-6.61167		-6.11029	-6.86897	-6.91489	-6.95189				-5.38938
hsa-miR-652-3p	-1.52825		-2.83156	-2.14005			-1.0036		-1.52826			-1.04977	-1.82009	-1.56094		-1.40693			-2.19962	-1.99156	-1.92706	-2.04808		-1.53528	-0.759537	-1.50035	-1.51908				-1.62677	-2.16305	-1.53925		-1.85385		-2.1141	-1.78671	-1.58756		-1.54904	-1.6079	-1.52813	-1.40188			-1.51488	-1.4236
hsa-miR-514a-3p	-5.57098		-7.53665	-7.54531	-6.52326		-6.52359	-6.5148	-4.10158		-5.66193	-7.43432	-8.12821	-5.82044				-5.11945	-7.4258	-6.37369	-5.2842	-7.26874		-7.51452			-7.57373	-6.02762			-6.30821		-5.42219					-4.75993	-5.86114		-6.56619	-5.72894	-6.66684	-7.94795		-4.29641		-4.16179
hsa-miR-147b	-7.32215		-5.52062		-4.95649		-5.8977		-7.55996			-7.41176	-6.15178			-4.80699		-5.0347	-6.46991	-6.69084	-6.33962	-5.61053		-7.69044	-5.14715	-6.1546	-5.88229	-6.0221			-6.93341		-4.82866				-7.11496	-6.63595	-7.07516	-4.57402			-6.9318	-6.81617	-5.33639	-4.99758	-6.07588
hsa-miR-214-3p	-3.7512	-5.21772	-4.96229	-5.43426	-5.39218	-4.31955	-6.05605	-5.52857	-4.13445	-5.42951	-6.07019	-4.63656	-5.70283	-4.03465	-5.03075			-3.66634	-3.24215	-4.93461	-3.34419			-5.19756	-3.73896						-5.26993		-5.48713				-4.48824	-3.37071	-4.79			-5.21833	-5.74081	-4.26513
hsa-miR-1537	-6.77404		-6.10196					-6.28367	-6.78935			-6.45031	-6.53225	-5.96145		-6.2831		-5.85092	-6.98202	-4.85065	-6.71917	-6.52561		-5.32397	-3.41782		-5.06092		-5.43561		-6.08806	-6.7938		-5.84144				-5.78423	-5.68648		-5.4229	-6.48485	-5.42752	-5.4038	-5.37542			-5.9303	-5.40578
hsa-miR-513c-5p	-4.12291		-5.75301	-7.07048	-5.09227			-5.69811	-3.80562		-4.52022		-7.15951	-5.06855				-4.2424	-6.85512		-5.56634	-6.99495			-7.70173	-6.46535	-6.33116	-6.51105			-6.39797				-6.90075	-6.03638		-3.9688	-7.50313		-5.25942	-5.88434	-5.79777	-8.11407		-5.14132		-3.88609
hsa-miR-1	-6.60062		-6.32265					-6.20448	-6.21435	-3.18636		-5.28213	-6.3573	-5.47774	-4.84879			-4.70831	-5.86595	-6.16921	-5.98281	-7.69956		-6.40095	-7.08638		-7.25942				-5.29822		-6.87652		-6.97421		-6.08691	-6.64451	-7.49026		-4.82262		-7.31001	-7.64735			-6.41036		-4.99329
hsa-miR-675-3p	-3.63726		-5.17464	-5.49227	-3.6985		-2.67373	-5.50217	-4.52755			-5.97504	-5.63828	-3.82235	-4.62477				-6.05566		-5.50276			-4.93633	-5.48399	-4.92225	-5.03535		-3.97717		-5.26614	-4.93802			-4.9574	-3.6304			-6.71449		-3.57844		-5.47497	-5.79305		-3.55761
hsa-miR-760	-6.04417		-6.66243	-6.03424		-4.40466	-5.18086	-5.28712	-7.3104		-5.77505	-6.04588	-6.65847	-5.08176			-5.03803		-6.9029		-5.59526	-6.04532		-6.9397	-6.94101			-5.83022	-6.66243	-4.09286	-7.41908						-5.65383		-5.6919							-4.45039	-6.42752	-5.39379
hsa-miR-663b	-3.82826	-4.44427	-3.29988	-4.28266	-5.63372		-3.59164	-5.53966	-3.53173		-5.65288	-3.94053	-6.04071	-5.88818					-4.21949		-5.45885	-5.03973		-4.61847	-4.57246	-4.5406					-3.5042		-3.84252			-3.71968		-4.7368	-5.47622		-3.8444	-4.66607	-4.71116	-5.45183				-4.0068
hsa-miR-455-5p	-7.38034	-4.75475	-5.81886	-7.43595					-7.0831			-7.46555	-6.90752	-6.69701					-6.42931	-6.24071	-7.23004	-7.51047		-6.41595	-5.62785		-6.62984	-6.54361			-8.37655	-6.38605	-7.70481	-5.59624	-5.94891		-6.2558	-5.83974	-6.96428			-7.18781	-7.74424	-6.99069				-6.09988
hsa-let-7a-2-3p	-7.59267		-7.27103	-6.74049	-6.34665	-3.88371		-4.76179	-6.82169		-6.44482		-6.69152				-4.13922		-7.15448	-6.61051	-8.00704	-7.44183		-8.02876			-5.58207				-8.0199		-6.79593		-6.69246	-6.00505			-7.97721	-5.63907				-6.83448	-5.98991	-5.68712	-6.29927	-5.64539
hsa-miR-877-5p	-3.98989	-5.07865	-6.69501	-4.87317	-4.74114	-3.46408	-3.98842	-4.24616	-4.45289		-5.59961	-4.36319	-5.09183	-4.57214	-3.91482				-5.51031		-5.27947	-4.97933		-5.54718	-4.94697		-5.03906				-5.29822		-5.32892					-5.59857	-5.24266				-5.34509	-4.76146			-4.07398
hsa-miR-28-3p	-1.44863	-1.63102	-1.37666	-0.412308	-1.53713	-1.72732	-0.940119	-0.915414	-0.827756	-1.16466	-1.31819	-0.665363	-1.65821	-1.14876	-2.51013				-1.09295		-1.46796	-1.21437		-1.12368	-0.945732						-1.01183		-1.01604				-1.15695	-1.39548	-0.797837				-1.32433	-1.32032
hsa-miR-1247-5p	-8.1853		-5.61769	-5.40535	-6.48595	-3.95035			-7.34825		-5.78625	-6.53098	-6.39756	-6.37854	-5.42416	-5.07763			-6.2194		-6.69337			-6.16227	-4.92269	-5.06838				-4.21632	-7.2719							-4.27357	-4.82109				-6.11319	-5.15863					-4.51477
hsa-miR-138-5p	-7.37223		-5.08491		-4.34369	-4.01145	-6.52941			-4.10182	-5.19873		-4.70475	-6.80017	-5.1457				-5.9791	-4.3394		-3.73714		-4.40585	-4.90993	-4.84961	-4.98339	-4.06502			-6.9715	-4.45			-4.17195		-3.19504	-4.41456	-5.25675			-5.30686		-3.54513
hsa-miR-362-3p	-6.83819		-6.77895		-6.39407		-5.76834	-6.33361	-6.52821				-7.79074	-6.43411	-5.38108	-6.05158			-8.87754		-7.93147	-8.13863		-7.15198	-6.69387	-6.5355	-7.26207		-6.59335		-7.24838		-7.11703					-7.56176	-7.52788			-7.11123	-6.8057	-7.2549				-6.42219
hsa-let-7g-3p	-5.99717		-7.33468		-6.26957			-6.09072			-6.20018		-5.96195	-6.5169	-5.02475		-4.84064		-6.49116	-7.20465	-6.74121	-6.10695		-6.82612	-6.46323	-6.79001	-6.7291	-6.30602			-6.24997			-6.2148				-5.96975	-6.73129			-7.29225	-6.02032	-6.43858				-6.51245
hsa-miR-1908	-7.86448		-6.87548		-6.70483		-5.26288					-6.19654	-7.24328								-7.05784	-6.52058		-6.46904	-6.81444		-6.57141	-5.69747	-5.974	-4.01792	-7.26058		-5.99975	-6.15514		-4.8815		-6.6742	-7.42323	-4.76684	-5.55197	-6.45204	-6.38569	-6.32645
hsa-miR-543	-6.84857		-5.86977	-6.5733	-4.49251		-4.09516		-6.81588	-4.23073				-6.34335				-3.82932	-5.86607	-5.27957	-6.24785	-7.00197		-5.21423	-4.14763	-5.73945	-6.65362				-9.45944				-5.22513		-5.41046	-7.31855	-8.5255						-5.63076				-5.16147
hsa-miR-195-3p	-5.86071		-6.82499	-5.99151	-6.02627		-4.26207	-5.60404	-6.85105			-5.36695	-7.41386	-7.19498					-6.75988		-6.40423	-6.70473			-6.7912	-6.75579		-6.3186			-7.30943		-7.40793		-6.20353				-7.11526			-6.06728	-7.14347	-6.83693
hsa-miR-23b-5p	-4.35457	-4.43854	-5.97106	-6.56812	-6.71754	-3.83969	-5.10314	-5.57094	-5.3354		-4.81334	-4.59292	-5.14019	-5.71359	-5.20104			-4.14185	-5.75066		-5.77692	-5.58121					-4.58745				-5.97409		-5.44262		-4.8808				-5.48945				-4.85541
hsa-miR-188-3p	-5.1335	-3.65656	-5.76368		-4.12548	-4.22593	-5.02573		-6.09629		-6.42497	-6.51865	-5.3064	-6.11608	-5.88494						-5.61559	-5.20185		-4.65967	-4.46515		-5.23542				-5.50528		-4.66364		-4.77886			-5.06127	-5.73028			-5.15199		-5.20553
hsa-miR-130b-5p			-6.49064		-6.80285							-6.38756	-7.09689	-7.90703		-6.491	-4.5295	-6.01912			-8.31068	-8.05877		-7.61621	-6.85225	-6.6791	-7.45127	-5.7365		-4.01548	-8.6036	-7.15072	-6.30011		-6.85934			-6.89024				-6.40206		-8.32712
hsa-miR-629-3p	-7.70447		-8.31192				-6.73044	-6.54058				-7.14511	-8.34127	-7.70982		-6.48555	-5.0041		-8.53125	-7.38167	-6.46335	-7.37567		-7.32062	-7.12855	-6.79405	-6.74597				-8.30735				-6.21795				-8.89975			-7.46456		-7.07291		-4.6983
hsa-miR-18a-5p	-6.78277		-6.33535									-6.08154	-8.28408	-6.93757					-7.26214	-6.37352	-6.44714	-7.687		-6.24545	-4.90926	-5.28593	-6.00141	-5.73724	-6.08624		-6.7406		-7.83901	-5.83878	-5.84034			-7.42617	-6.59823					-7.45045		-5.37687
hsa-miR-570-3p	-7.31965		-8.09443	-6.9882			-6.65401				-6.03844	-7.22631	-7.4534						-8.00299	-7.17795		-6.58868		-6.58736	-5.96776				-6.33909		-6.28273	-6.93169		-6.32955	-6.23756		-7.61421		-6.58756	-5.70968		-6.66097	-7.401	-7.84963
hsa-miR-133a	-7.20173		-7.99322	-6.79032	-5.94576				-5.81124			-6.42073	-7.24226	-6.41005					-6.23815	-5.97442	-6.59031	-7.33369		-5.96749	-6.85537						-5.71533			-6.06969			-7.92153	-6.72042	-6.72907				-6.52486	-6.98952		-5.85189	-6.00912
hsa-miR-126-5p	-0.993664							-2.16742	-1.30122				-4.35515	-2.39583					-0.507993		0.344194				-4.07976	-1.74179	-2.15597				-3.51953	-3.97709	-3.76091			-2.68777	-2.24905	-2.02577	-2.76102				-3.40358	-3.17146		-2.46114		-2.21338	-1.94998
hsa-miR-135b-5p	-3.90812	-2.81976	-2.27893	-4.02696	-1.99193	-2.36361	-4.54214	-3.3984	-3.62613	-1.08483	-1.91021	-3.09257	-2.58074	-3.70238	-3.66712				-2.2222		-3.25116	-2.38681					-2.25144				-3.58865						-2.09926		-3.54273
hsa-miR-145-3p	-5.88979			-6.78226				-6.57274	-7.1931		-6.52703		-8.29432	-7.24278		-6.05806			-6.16191	-7.46269	-6.29839	-7.64098		-7.80476	-7.50029	-7.05265	-6.42021				-7.03657		-6.14769					-6.15726	-6.25106			-5.32952		-7.44707
hsa-miR-101-5p	-5.48131		-6.10021	-5.54187			-5.02848	-5.91279	-5.60634		-5.39636	-5.1467	-5.71656	-6.40704	-5.77636				-5.40002		-5.37223	-6.07068		-6.00667							-5.05371		-5.56062					-5.17036	-5.59901			-5.30866	-5.22577	-5.97715
hsa-miR-23a-5p	-7.22293		-8.17319	-7.48941			-5.70564	-6.09069	-5.91002	-4.98423				-6.90832		-5.88205	-5.06662		-7.5835		-8.12002	-7.90445					-7.23071				-8.65109		-7.29						-7.7852	-5.59061		-6.55912	-7.03821
hsa-miR-450a-5p	-6.83453		-6.09899						-6.88501		-6.58976	-5.07405	-7.62982	-6.71627					-8.17474		-7.26107	-6.20722		-5.82478	-5.93902				-5.72073	-4.90888	-8.47664				-6.43113		-6.71221	-7.27407	-8.10915		-5.03002						-6.28618
hsa-miR-136-5p	-5.19767	-2.39404	-2.27294	-3.21618	-2.55909		-4.81666	-6.24139	-7.24411		-4.47817	-6.1159	-4.25669	-4.41343	-5.58636				-1.83834	-1.55503	-2.25022			-2.28554	-0.183022													-1.74103	-1.81742
hsa-miR-675-3p	-6.16119		-8.54159		-6.65554		-4.72324		-7.46605				-7.2923	-7.17804		-6.54752	-4.32835		-8.38941	-7.32605		-7.59761		-7.79795	-6.41789		-7.2563				-9.35136		-5.55973						-7.58924				-6.82716	-7.87633
hsa-miR-20b-5p	-6.89123		-8.44485							-4.17884			-7.98198		-5.01641			-5.90836		-5.44375	-7.69504	-8.19853		-7.57229	-5.50007	-6.76684		-6.39248	-6.67586		-6.83611		-7.79953						-6.14742					-5.81033		-5.8563	-5.15467
hsa-miR-576-3p	-8.29627		-8.20144	-7.52241										-8.00529					-8.11385	-7.14907	-8.12801	-7.91682			-6.70644	-6.86004				-4.48548	-8.10378							-7.4398	-8.86986				-6.92896	-8.21736				-3.55056
hsa-miR-34b-3p	-7.12865		-8.15047					-6.55875		-5.20362			-7.27695	-7.30657					-7.59926	-6.49108	-7.96704	-7.17775			-6.24393	-7.04401			-6.20506		-9.48437		-6.71954				-6.63209			-5.72786			-6.70102	-8.07657
hsa-miR-346																	-4.19187		-6.37019	-5.82424	-6.11523							-5.20637	-4.55076	-4.46902		-4.81063	-6.18753			-4.68944	-6.96653	-5.8736	-5.0481	-4.55705		-6.18615	-5.79945		-3.81778		-4.63738		-3.63328
hsa-miR-548c-5p	-6.81374		-6.70384				-6.66659		-7.50364										-7.95974	-7.47358	-7.56055	-7.88728		-6.25443	-7.58212		-7.55764		-6.61055		-7.78503	-6.5889	-6.93551				-7.47494		-7.46074			-7.38089		-7.45337
hsa-miR-1271-5p	-6.84665		-7.91695	-6.56941			-6.72688					-6.59582	-7.04598	-6.7041					-6.8913		-6.9928	-7.04598		-7.76508	-7.7272		-7.13689				-6.8055		-6.86711						-8.00876				-7.86153	-6.91754				-6.49814
hsa-miR-495-3p	-6.32582	-3.59048	-5.12835		-3.81389		-5.00504		-6.37755	-4.71831		-4.81861	-6.03218	-5.47732	-4.69489				-3.85813	-4.04635				-4.35386	-2.47338						-6.41009							-4.60225									-2.52454
hsa-miR-155-5p	-6.30253		-7.18659	-6.05979	-6.67407				-6.71955		-5.732	-5.14488	-7.50092	-7.22512	-5.02022				-7.06372		-5.98706				-5.27158	-4.40295		-4.43967									-5.62112		-5.78169									-4.20066
hsa-miR-411-5p			-7.62986						-7.51313			-6.99437	-6.91496						-7.29487	-5.99728		-8.00274		-6.41313	-5.46739			-5.17719	-6.22921		-8.54682							-7.21567	-8.47043				-7.14616		-6.07875	-5.77014	-6.3735
hsa-miR-153			-7.10128		-6.54755		-6.66525		-7.14035				-7.15842						-6.5179	-6.99224	-5.61028	-6.75359			-6.81025	-6.68418					-8.88505	-6.48388	-7.68693				-7.58753	-7.56155	-7.74549					-6.80657
hsa-miR-651	-5.38829		-6.17628	-6.3888	-6.33632		-4.27579	-6.48013	-5.82061			-6.72222	-6.8112	-6.04681	-5.49761							-6.20219		-5.78081			-5.50299				-5.55678		-5.96271				-5.8764						-5.35905
hsa-miR-499a-5p	-7.76584								-7.52346			-7.00138	-8.18803	-7.70774					-7.67			-8.40128		-7.8145	-7.29632		-7.50218				-7.64835						-7.66358	-6.50944	-8.79869					-8.03227			-6.51267
hsa-miR-509-3-5p	-5.09732		-7.11845	-5.80808	-6.02323		-6.77859		-3.89384	-4.68648	-5.49247	-7.38712		-6.83504				-4.13858			-5.53274	-6.06177									-7.10245		-5.72674					-3.55133	-6.52272
hsa-miR-744-3p	-6.62462		-6.62976			-4.11828	-6.16485					-6.7301	-6.7034	-7.51387	-5.13765				-7.65675		-8.00131			-7.57438	-6.48723	-4.53672					-7.68205							-6.98753	-7.89746		-5.4989
hsa-miR-7-5p	-8.29998												-6.82316			-5.18739			-8.00356	-6.52339	-7.65738	-7.48767		-7.61802	-6.71758				-6.148		-6.23065		-7.11645	-6.04582				-6.87021	-5.26148				-6.87453	-7.11754
hsa-miR-942			-7.08291	-6.46851	-6.59662		-6.7473			-4.30354	-5.74882		-6.56679		-5.60147	-6.45332				-7.46163					-7.95731			-5.70322			-7.79891								-8.15788				-7.04918						-5.64399
hsa-miR-708-5p	-3.37887	-3.02631	-3.72147	-3.97916	-2.82418	-4.1797	-4.8619	-3.71419	-3.42055	-2.67586	-2.79504	-2.42007	-3.63387	-3.46293	-4.66822																-3.05009
hsa-miR-135b-3p	-8.1136		-7.55488	-6.62276								-6.99928	-8.09994						-8.33266			-8.14634				-6.58631	-7.64668				-7.83651		-7.71448				-7.8584	-7.38875	-8.9513				-7.86804	-8.16929
hsa-miR-15a-3p			-7.50655										-8.44859						-6.87515		-7.05913			-6.73822	-6.64044		-6.34282				-6.84471	-7.17772			-6.67822			-6.81021	-7.65648			-7.36382	-7.29408	-7.24321				-6.47998
hsa-miR-744-5p	-5.64843		-7.17101	-5.86274			-5.97544	-6.36375	-6.70901		-6.25867	-6.5958	-6.68344	-5.99					-5.98779		-5.76234	-6.16555									-6.18973								-6.50873					-6.10853
hsa-miR-205-5p	-8.00136	-2.76908		-1.06632			-4.09839						-3.08068	-7.92032								-3.22181	-0.11245		-5.94693						-4.7842		-3.64779						-1.01493			-3.23673		-5.48333		-0.647269
hsa-miR-509-3p	-3.08639		-5.36838	-4.43181	-5.49822		-3.44953	-4.99485	-1.94113	-4.12419	-2.74685	-6.43372	-6.2722	-3.50142	-5.62116						-3.35143																	-1.90199
hsa-miR-365b-5p		-5.12091						-6.4451	-6.09803	-5.53619							-4.36856					-7.5074					-7.45842	-5.61769	-4.31442		-9.43173	-7.13225			-5.18309						-6.50388	-5.57808		-6.27001
hsa-miR-513a-5p	-6.9756		-8.05141				-6.7901		-7.14282					-7.02666				-5.56337	-8.95644		-6.95826										-7.9449		-7.89293					-7.19663					-6.87539			-5.36097	-6.39676	-6.37791
hsa-miR-766-3p	-7.56487													-7.91457		-5.26419			-7.59283			-7.7289		-6.39441	-6.77101						-8.86014			-6.19788	-6.83693		-7.34496	-6.5774	-7.27068					-6.766				-6.22311
hsa-miR-29b-1-5p	-4.26936	-2.78706	-5.81132	-4.76948	-3.99081	-2.66913	-3.95244	-5.17339	-4.6092	-4.31799	-4.18608	-4.18099	-5.28032	-4.74858	-3.59324
hsa-miR-224-3p	-2.76627	-3.80312	-3.54051	-3.62894	-3.00214	-2.51281	-2.55461	-3.12046	-2.91611	-2.40963	-2.78528	-2.20421	-3.55247	-2.56783	-2.13064
hsa-miR-551b-3p	-6.65062	-5.10147	-8.37403		-6.6694							-7.37852	-7.06538		-5.54282				-9.10727			-8.30057				-4.73048					-7.85464	-6.7792							-4.94637			-7.0413
hsa-miR-508-3p	-5.29342								-4.33391		-5.81276			-6.18871				-5.68324	-8.56835	-7.38651	-6.69305	-8.31859									-7.65679		-6.15941					-5.76535	-7.8694									-4.9467
hsa-miR-187-3p			-6.16956											-6.50193		-2.1675				-6.59799	-5.94411	-7.7504			-7.39676	-6.25102		-4.67246			-8.94998										-5.80001	-6.80742							-5.12795
hsa-miR-671-3p				-7.4833									-7.08798	-7.24396		-6.50678						-7.18562			-6.00234						-9.40701		-6.64219		-5.17638			-7.27873	-8.88136		-5.78797								-5.40466
hsa-miR-370			-6.30462						-7.11202					-7.90402		-6.22772			-6.84546	-7.04819	-8.03479			-7.10231	-3.73231			-6.41884							-7.01164	-5.63549											-6.23764
hsa-miR-550a-3p											-5.81759								-7.76946	-6.66408		-7.4877		-7.62578	-6.45918		-6.60631	-6.42455			-9.29643				-6.95571				-8.93918				-6.77193	-8.07018
hsa-miR-2110	-2.99635		-4.30503				-2.20847		-3.2787		-2.57692	-2.63728	-4.15558	-3.03221					-3.53082												-3.84258								-2.58522			-1.84615	-1.9826
hsa-miR-129-2-3p																-1.05547		-0.00542244	-7.80379		-8.35886	0.865688							-0.366097		1.4943							-6.43263	-1.60511			-6.24743		-7.2721
hsa-miR-654-5p					-6.67386												-4.26903		-7.53573	-6.34307		-7.6094		-4.33799	-6.67669				-1.62847		-2.18322							-3.38528			-3.32997
hsa-miR-196b-3p		-4.96628					-6.5527												-9.05184								-7.67522		-6.42134		-9.48717		-6.97215				-6.72494		-8.73357						-5.78865		-4.77036	-6.32524
hsa-miR-526b-5p	-7.88869	-5.2882	-7.97697	-7.13827	-6.29308			-6.14484							-5.64747					-4.0529		-5.6584			-5.21844																			-6.28435			-4.24881
hsa-miR-489	-6.42171		-7.46308		-5.91274							-6.08532	-7.91062	-5.47258				-4.99634			-8.29475			-7.37707							-8.34593								-7.33198				-6.52967
hsa-miR-505-5p	-7.04711		-8.27786								-6.31384		-7.32659	-6.26704					-7.04102												-7.20346				-6.65325	-5.47716					-5.60496		-7.00897		-5.08322
hsa-miR-191-5p	-2.50605		-1.80834	-2.48457	-2.42952				-3.19348	-0.561705	-2.23466	-3.12103	-2.39855	-3.87563					-2.64931												-2.75722
hsa-miR-149-5p	-5.53895	-5.03042	-6.11745		-6.27306		-6.68928		-7.3081	-4.32243	-5.09712	-6.01713	-5.61962	-6.16257	-5.58702
hsa-miR-616-5p							-6.11493		-6.81223				-7.45671						-7.18666	-7.20836	-8.02197				-6.63605						-8.01084						-6.84751					-7.13573	-6.88117	-8.04115
hsa-miR-125b-1-3p	-6.25496		-7.37968	-7.33379				-6.27808			-6.29774	-6.60974	-6.40505	-6.85337					-6.10205								-5.62818				-7.49672								-6.04205
hsa-miR-369-5p	-8.0818		-7.03175											-7.86643					-7.07413	-6.60454				-7.52537	-5.10007						-8.3512						-7.90824	-7.50584	-8.46062
hsa-miR-502-5p	-5.60119		-5.26217	-6.65915	-4.48679				-7.1653	-4.17921	-5.61168	-6.71946	-5.44736	-5.8364	-5.79128
hsa-miR-584-5p	-5.75891	-4.72513	-6.36899	-5.53044	-5.6164		-3.96408		-5.4656		-5.32313	-4.3014	-5.98802	-5.892
hsa-miR-1468	-7.50902		-6.42639	-6.986			-6.19332		-5.31823			-6.01393	-7.47598	-6.49669					-6.33403												-6.46112								-6.22192
hsa-miR-10a-3p	-8.03557												-7.96112	-7.69282					-8.78058		-8.28522	-7.76894					-7.28002				-7.70008				-6.74116				-8.77612					-8.06957
hsa-miR-625-3p				-7.07195					-6.82382			-6.67106		-7.13382					-8.17199						-6.78396						-7.21131		-7.72873										-7.37982	-8.23234				-6.4338
hsa-miR-518e-3p																-0.767929			-0.0218427		-7.65426	-7.19638			-3.07388														-2.12505	-1.47318				-1.25243			-0.0813117
hsa-miR-202-3p																-1.85628					-8.16525			-6.1398	-5.63397		-7.39128			-3.52029											-2.35922	-5.76621	-7.63808		-5.89685
hsa-miR-105-3p																-6.16075	-4.93889			-6.51425		-8.28843	-2.63193			-5.81295										-5.21771			-8.72569					-7.36049
hsa-miR-615-3p														-8.17153		-5.50584	-4.27476		-9.09599			-7.19795		-7.22866							-8.24722				-6.77881									-8.22188		-4.90371
hsa-miR-1267	-7.15368								-7.59368				-8.0803							-5.832	-8.359														-5.32801	-6.04147								-8.29659				-5.13763
hsa-miR-589-5p	-6.9717	-5.18179		-5.50859		-2.71067		-5.74873	-7.13125		-6.44048	-7.01029	-6.54474		-3.40861
hsa-miR-940	-7.32418		-7.21635								-6.2172			-8.24827					-6.02032			-6.21075		-5.30386	-4.59633						-5.54191								-5.95243
hsa-miR-331-5p	-8.00542		-7.47271		-6.78815					-5.35923			-8.46371	-7.52075								-7.63124							-5.38096									-7.37765				-6.99173
hsa-miR-542-5p	-6.95549	-5.22061	-6.04108	-7.32459	-6.38849		-6.43338				-5.10288		-8.02448	-6.22627	-5.46942
hsa-miR-330-3p	-6.92162	-4.42065	-7.41977		-6.496			-6.08345	-6.53947				-7.6527	-7.31314	-5.94987				-6.5459
hsa-miR-642a-5p	-5.40803	-4.82243	-6.65771					-5.47466	-6.77352	-5.53578	-6.101	-6.65743	-7.49594	-5.84336
hsa-miR-296-3p			-8.01663	-5.56724	-6.50831		-5.26404	-6.12989	-7.12338				-7.15325						-6.57048		-6.44687																		-6.14487
hsa-miR-410	-6.92462		-7.11946		-5.25568							-7.26324		-7.91982	-5.8757				-5.73423						-3.17715													-5.06132
hsa-miR-132-5p	-7.5438		-8.30241	-6.31876			-5.05103		-7.44128				-6.96806	-8.0833	-5.53712				-5.98253
hsa-miR-873-5p																-5.44056				-7.2515		-8.07551		-5.62031							-6.82279		-7.97404						-7.94276		-5.90938			-6.31282
hsa-miR-200a-5p	-8.15636		-8.29822									-7.33324	-7.97862	-8.23268	-5.82029											-6.11539					-8.37971							-7.28894
hsa-miR-196b-5p	-7.97395		-7.67068											-5.9387						-7.30234				-7.91699	-7.17157						-8.82618								-6.81765				-6.87999
hsa-miR-27b-5p	-7.03717		-7.41196	-7.13144	-6.47674		-6.34788		-7.45459			-6.40274	-7.02416						-6.87495
hsa-miR-330-5p					-5.63709								-7.6433						-9.08531		-8.23205								-6.5515		-9.59401													-8.32683
hsa-miR-877-3p																		-4.70795			-8.32109													-6.25584				-6.99994		-4.82924	-5.72922			-6.38549
hsa-miR-191-3p														-8.22505			-4.81911								-7.25772	-7.0448	-6.96268						-7.58022					-7.59381	-8.80673
hsa-miR-1260a													-7.63835						-8.82953	-7.13391	-8.27708	-8.40074						-5.6498				-6.64211			-6.12434
hsa-miR-144-5p											-6.54563		-8.02733							-6.44798	-7.67402										-7.01706								-6.95423					-7.09169
hsa-miR-891a																						-7.28684			-7.7326						-9.57732		-7.72051					-7.30242	-8.76574					-8.19714			-6.33322
hsa-miR-582-3p	-7.47346		-6.79685	-6.81214	-5.8796							-6.7155		-7.81746					-5.62138																			-5.40838
hsa-miR-147a			-6.97487																			-7.06076						-6.46093			-8.47152		-7.06097				-7.6426		-8.89582					-7.31466
hsa-miR-802																0.597866			1.74173			1.87069			0.254387				1.96768		2.4639								1.86717					2.23568
hsa-miR-181a-3p	-6.57923		-6.06646	-6.77544	-5.45147				-6.54583			-6.96277	-7.22347	-7.56253
hsa-miR-191-5p	-2.87082		-2.05192										-2.27419	-3.25996					-2.36225			-2.28266									-3.04539								-2.88442
hsa-miR-19b-1-5p			-8.17192										-8.22811	-8.14829					-8.30578	-6.72699											-9.50013	-6.94612
hsa-miR-506-3p	-7.93324								-7.23908					-7.6427							-7.97342										-9.68026							-7.151	-8.76978
hsa-miR-376a-3p			-3.33702																-3.15113		-4.18501			-3.57587	-1.58072													-3.51661	-4.08677
hsa-miR-92b-5p					-6.66807				-7.30479	-5.49832												-8.06526													-7.04651			-7.69071					-7.5409
hsa-miR-34c-3p	-6.49886																	-6.06332	-6.20276					-7.61743							-7.88358								-7.46491					-7.32021
hsa-miR-708-3p	-6.29611		-8.07204	-7.50679								-6.90457	-6.45667						-6.97642												-6.60367
hsa-miR-643	-7.1875																				-8.26589			-8.05015			-7.29309				-8.42558		-7.71829		-7.04651
hsa-miR-549a									-7.43048					-7.53938					-8.76594					-7.61551														-7.22349				-7.32548		-8.0916
hsa-miR-488-5p				-7.01898										-7.79965					-7.47703		-8.3833					-6.72842												-7.47917				-7.57162
hsa-miR-196a-5p	-7.98595															-6.3567						-8.44272									-2.94331								-8.95122		-3.08338
hsa-miR-525-5p																		-5.9971					-3.81263	-5.01028	-7.93361																							-4.43961
hsa-miR-302c-3p																			-4.49626						-2.51827				-1.62645										-6.37126		-4.29891			-6.49509
hsa-miR-26a-1-3p													-8.3121	-7.15379					-9.17582												-9.29409		-5.09592						-8.57087
hsa-miR-122-5p			-7.37514						-7.52812																-5.51935							-6.6294		-5.52431					-3.56153
hsa-miR-450b-3p	-6.90268	-4.48043		-7.35303		-3.88589			-5.99596	-5.08883
hsa-miR-124-3p		-5.13411				-4.31114					-6.02533														-2.45386		-3.32906											-3.44584
hsa-miR-1266	-7.38925					-4.33938		-6.36174		-5.18417	-6.25877			-7.48618
hsa-miR-375	-7.29364		-6.53773		-6.65535																	-6.78662									-9.75598						-7.89858
hsa-miR-182-5p		-4.57398	-5.47899		-5.31872						-5.20621		-7.92797		-5.10629
hsa-miR-491-5p	-7.38313		-6.88395		-6.48087		-6.86451						-8.18684		-4.91959
hsa-miR-1238-3p																	-3.94528			-6.07347		-5.3593											-5.17443											-7.08238				-6.27327
hsa-miR-33a-3p														-7.27229					-8.08869		-8.16582										-8.89908	-7.09708																-6.04089
hsa-miR-92a-1-5p	-8.059		-7.7363						-6.1086		-6.4589		-8.43996	-8.1639
hsa-miR-579													-8.41117												-7.17749						-8.64767				-6.63499			-6.26591	-7.83058
hsa-miR-493-5p	-7.90812				-5.49737									-7.77157					-7.81382					-7.37902	-6.81257
hsa-miR-545-3p	-7.34064												-8.35746	-8.11971					-7.06153			-6.33247									-6.52002
hsa-miR-588																									-6.62698										-5.17846					-4.67877		-5.71343						-5.512	-4.82005
hsa-miR-212-3p																			-6.42104		-6.42398			-5.94494	-4.75794		-5.60767						-5.51676
hsa-miR-654-3p	-6.96379		-7.10632		-5.80104							-7.25262	-7.49299	-6.35974
hsa-miR-3180-3p	-7.83028													-7.78158								-8.06667		-7.75463	-7.64018														-8.58309
hsa-miR-25-5p	-7.10327						-6.69733		-6.62662		-6.2228	-6.67409	-7.11413
hsa-miR-1270	-8.16309			-7.40723													-5.00914		-9.2529																									-7.8671
hsa-miR-323a-3p	-8.0986													-7.899					-6.49529			-4.91963			-5.15627
hsa-miR-33b-3p														-7.83289										-6.59761				-4.63773																-7.96876	-5.88027
hsa-miR-96-3p																-5.48698			-4.11178						-5.48623				-4.10638															-5.56118
hsa-miR-617																			2.95811						1.12146						2.38536								2.60011									2.16152
hsa-miR-622																-1.09775									-0.49432				-1.14449															-0.0674997			-1.56561
hsa-miR-431-3p																							-2.54267																			-3.57327			-3.9079			-3.5775
hsa-miR-449a																-0.256038			0.239819																				-0.810837		-1.01483			-0.841767
hsa-miR-576-5p	-8.23892																		-8.96103			-8.41281			-7.65909						-8.60555
hsa-miR-98-5p	-7.54137		-7.76516									-7.13935	-8.10912	-7.53698
hsa-miR-556-5p																									-4.03652								-4.38109		-4.41047							-4.21036						-3.57336
hsa-miR-298																					-3.03217	-2.53466			-2.46539				-2.44684		-2.6208
hsa-miR-875-3p				-7.41689																			-3.4946												-5.70757						-5.92932
hsa-miR-520h																											-4.04406				-6.89883		-5.34361												-3.25098
hsa-miR-616-3p																									-7.53376																				-5.70229			-6.44904	-4.68557
hsa-miR-30b-3p			-7.71078	-6.56233				-5.47609	-7.61575
hsa-miR-1912																			-5.12022	-5.21226					-5.49772																								-3.36357
hsa-miR-520e																																	-5.59546		-6.97734								-5.73001			-5.24203
hsa-miR-155-3p																	-4.32876																		-5.80324					-5.45944						-5.69682
hsa-miR-498																									-1.1269						-1.25361								-0.525419
hsa-miR-217												-6.30759							-7.07917	-7.0959	-6.33832
hsa-miR-203a	-8.10623								-7.47885				-7.49545	-7.55595
hsa-miR-592	-8.01649		-8.29617																																								-7.78484	-8.24098
hsa-miR-200c-5p														-8.17558																			-6.55118		-4.08234
hsa-miR-1539																															-9.35287	-5.75123				-5.91033
hsa-miR-519d																															-9.72945												-7.80854		-6.08514
hsa-miR-889																			-9.30291	-7.19043					-6.25452
hsa-miR-409-5p	-7.9142				-6.78617																				-4.99776
hsa-miR-504																											-6.76988				-8.69914							-5.87505
hsa-miR-149-3p	-7.88334																								-7.8951																					-5.85056
hsa-miR-636															-5.58323																											-7.38259			-5.36784
hsa-miR-520d-5p																			0.644752					-0.720424															-0.985108
hsa-miR-548o-3p			-8.49447	-6.85005									-8.09569
hsa-miR-146a-3p			-8.41794																					-7.17262		-6.83911
hsa-miR-379-3p																-5.88945									-7.42962										-6.61055
hsa-miR-659-3p																				-5.24745															-6.5402		-6.53782
hsa-miR-518c-3p																															-2.31508											-1.48337		-1.00114
hsa-miR-192-3p																												-6.4022					-7.36424									-6.60469
hsa-miR-510	-7.42291		-8.13696										-8.21499
hsa-miR-1914-5p																																	-6.67934		-5.90456			-6.11478
hsa-miR-208a																						-7.92744																				-7.16962	-7.71055
hsa-miR-765	-8.00562												-7.45142	-8.13244
hsa-miR-183-5p	-7.89869		-8.42473										-8.00755
hsa-miR-1200																	-4.29804																		-4.33732							-3.84449
hsa-miR-890																									-1.39111																-1.09772						-1.51285
hsa-miR-216b																					-5.21062			-5.15124																								-5.45303
hsa-miR-30c-1-3p													-8.08186									-8.12331			-7.89942
hsa-miR-1972			-6.56733		-6.45422																				-6.43963
hsa-miR-329			-8.50115																						-4.82674
hsa-miR-302c-5p		-5.02635	-8.46854
hsa-miR-299-3p																		-4.08193							-7.40185
hsa-miR-595						-4.08395						-7.15634
hsa-miR-518d-5p									-7.33115																								-4.61516
hsa-miR-432-5p																			-8.1069						-5.47757
hsa-miR-380-5p																																			-6.55164										-4.19989
hsa-miR-1206							-6.82514																																							-4.96911
hsa-miR-487b																			-8.97545						-7.19709
hsa-miR-219-2-3p																																	-3.83438							-5.57413
hsa-miR-876-5p																	-4.3067																		-5.93138
hsa-miR-650			-8.37888				-6.78382
hsa-miR-208b																-5.94776																										-7.49828
hsa-miR-449b-3p																																	-5.14273		-3.72945
hsa-miR-610			-8.46462																																-7.0998
hsa-miR-1236-3p																																			-6.06135			-7.3298
hsa-miR-516a-3p																																	-6.2751				-5.01129
hsa-miR-601																																															-6.26553
hsa-miR-620				-7.29009																														-6.21416
hsa-miR-376a-5p																			-8.6124						-7.57993
hsa-miR-454-5p	-8.17645								-7.14832
hsa-miR-1909-3p			-7.68123	-6.67767
hsa-miR-1263																																	-5.82392		-4.87166
hsa-miR-671-5p																								-5.21219																								-6.141
hsa-miR-517a-3p																						-4.49046																									-3.70898
hsa-miR-182-3p			-7.53084										-8.28108
hsa-miR-767-5p																																	-4.59182		-3.8655
hsa-miR-587																									-6.56429										-7.18997
hsa-miR-1255b-5p																	-4.99748																															-4.48812
hsa-miR-888-3p									-7.59939																		-7.11075
hsa-miR-634		-4.97493																		-5.45169
hsa-miR-641																																	-7.32199				-6.85602
hsa-miR-211-5p																										-6.0907											-6.49744
hsa-miR-491-3p																															-2.77351																-3.17871
hsa-miR-138-1-3p													-8.06022																								-7.66824
hsa-miR-26a-2-3p																			-9.28201												-8.9712
hsa-miR-216a-5p	-7.02937											-6.74772
hsa-miR-548b-3p	-7.82674													-8.08689
hsa-miR-1258																	-4.79524																		-4.58821
hsa-miR-520f																																	-5.48692	-5.3001
hsa-miR-452-3p																																						-7.21376				-7.24721
hsa-miR-548c-3p																		-0.91716					-0.909654
hsa-miR-9-5p	-7.4332			-7.43062
hsa-miR-1178-3p																																			-5.0719
hsa-miR-1179			-8.2383
hsa-miR-1184	-7.52349
hsa-miR-1185-5p																																	-4.73453
hsa-miR-1204																																	-4.10806
hsa-miR-1205																							-4.03642
hsa-miR-1248																																			-6.42329
hsa-miR-129-5p																			-8.75943
hsa-miR-1296						-3.87839
hsa-miR-148b-5p			-8.38601
hsa-miR-1538			-7.65279
hsa-miR-154-3p																									-6.42274
hsa-miR-1911-5p																		-4.84886
hsa-miR-299-5p			-7.40156
hsa-miR-301b																						-8.11019
hsa-miR-302b-3p		-5.28327
hsa-miR-337-3p																									-7.96379
hsa-miR-337-5p					-6.73867
hsa-miR-340-3p																				-7.01558
hsa-miR-373-3p																																			-6.41221
hsa-miR-412												-7.11096
hsa-miR-422a			-7.96348
hsa-miR-424-3p			-8.27643
hsa-miR-433									-7.53046
hsa-miR-448																																	-7.77976
hsa-miR-450b-5p			-8.54151
hsa-miR-454-3p													-6.94594
hsa-miR-499a-3p		-4.39082
hsa-miR-508-5p			-8.35896
hsa-miR-518d-3p																				-7.08954
hsa-miR-519e-5p																					-8.3605
hsa-miR-520d-3p															-5.37771
hsa-miR-525-3p																																			-5.3351
hsa-miR-548j																																	-3.7573
hsa-miR-550a-5p			-8.41441
hsa-miR-589-3p									-7.44951
hsa-miR-599																																			-6.4978
hsa-miR-600																																			-5.80955
hsa-miR-609																																			-5.75946
hsa-miR-615-5p																																			-5.13175
hsa-miR-619																							-1.66492
hsa-miR-621																																	-6.18037
hsa-miR-623																											-7.62572
hsa-miR-626																																			-3.43842
hsa-miR-630																			-5.25489
hsa-miR-640																											-7.50275
hsa-miR-758-3p																			-9.23779
hsa-miR-769-3p																			-9.1728
hsa-miR-875-5p																																	-1.01203
hsa-miR-885-5p																													-4.91019
hsa-miR-891b																						-7.49255
hsa-miR-924																																	-3.50528
hsa-miR-937-3p												-7.01148
hsa-miR-9-3p																									-7.88479
hsa-miR-1243																																											-6.41573
hsa-miR-184																																									0.17981
hsa-miR-185-3p																																															-3.62666
hsa-miR-302d-3p																																									-6.50278
hsa-miR-325																																											-7.49541
hsa-miR-518c-5p																																											-7.83056
hsa-miR-520g
hsa-miR-653																																					-6.91591
hsa-miR-658																																																	-0.871299
hsa-miR-885-3p																																															-4.55472
hsa-miR-100-3p
hsa-miR-103b
hsa-miR-105-5p
hsa-miR-106a-3p
hsa-miR-10b-3p
hsa-miR-1181
hsa-miR-1182
hsa-miR-1183
hsa-miR-1203
hsa-miR-1207-5p
hsa-miR-1208
hsa-miR-122-3p
hsa-miR-1224-3p
hsa-miR-1227-3p
hsa-miR-1237-3p
hsa-miR-1244
hsa-miR-1245a
hsa-miR-124-5p
hsa-miR-1249
hsa-miR-1252
hsa-miR-1253
hsa-miR-1254
hsa-miR-1256
hsa-miR-1264
hsa-miR-1265
hsa-miR-1269a
hsa-miR-1272
hsa-miR-127-5p
hsa-miR-129-1-3p
hsa-miR-130a-5p
hsa-miR-134
hsa-miR-135a-3p
hsa-miR-137
hsa-miR-138-2-3p
hsa-miR-141-5p
hsa-miR-143-5p
hsa-miR-183-3p
hsa-miR-187-5p
hsa-miR-18b-3p
hsa-miR-18b-5p
hsa-miR-190b
hsa-miR-1911-3p
hsa-miR-1913
hsa-miR-1914-3p
hsa-miR-194-3p
hsa-miR-198
hsa-miR-19b-2-5p
hsa-miR-202-5p
hsa-miR-2053
hsa-miR-206
hsa-miR-20b-3p
hsa-miR-2113
hsa-miR-218-1-3p
hsa-miR-219-1-3p
hsa-miR-222-5p
hsa-miR-297
hsa-miR-300
hsa-miR-302a-3p
hsa-miR-302a-5p
hsa-miR-302d-5p
hsa-miR-302e
hsa-miR-30c-2-3p
hsa-miR-323a-5p
hsa-miR-323b-5p
hsa-miR-335-3p
hsa-miR-338-5p
hsa-miR-362-5p
hsa-miR-363-5p
hsa-miR-367-3p
hsa-miR-371a-3p
hsa-miR-371a-5p
hsa-miR-372
hsa-miR-373-5p
hsa-miR-374b-3p
hsa-miR-379-5p
hsa-miR-380-3p
hsa-miR-381-3p
hsa-miR-381-5p
hsa-miR-383
hsa-miR-384
hsa-miR-411-3p
hsa-miR-431-5p
hsa-miR-432-3p
hsa-miR-449b-5p
hsa-miR-483-3p
hsa-miR-486-3p
hsa-miR-487a
hsa-miR-490-3p
hsa-miR-490-5p
hsa-miR-492
hsa-miR-493-3p
hsa-miR-494
hsa-miR-496
hsa-miR-512-3p
hsa-miR-512-5p
hsa-miR-515-3p
hsa-miR-515-5p
hsa-miR-516a-5p
hsa-miR-516b-5p
hsa-miR-517-5p
hsa-miR-517c-3p
hsa-miR-518a-3p
hsa-miR-518a-5p
hsa-miR-518b
hsa-miR-518e-5p
hsa-miR-518f-3p
hsa-miR-518f-5p
hsa-miR-519a-3p
hsa-miR-519b-3p
hsa-miR-519c-3p
hsa-miR-519e-3p
hsa-miR-520a-3p
hsa-miR-520a-5p
hsa-miR-520b
hsa-miR-520c-3p
hsa-miR-521
hsa-miR-522-3p
hsa-miR-523-3p
hsa-miR-524-3p
hsa-miR-524-5p
hsa-miR-526b-3p
hsa-miR-539-5p
hsa-miR-541-3p
hsa-miR-541-5p
hsa-miR-544a
hsa-miR-548a-5p
hsa-miR-548d-5p
hsa-miR-548h-5p
hsa-miR-548i
hsa-miR-548k
hsa-miR-548l
hsa-miR-548m
hsa-miR-551b-5p
hsa-miR-552
hsa-miR-553
hsa-miR-554
hsa-miR-555
hsa-miR-556-3p
hsa-miR-557
hsa-miR-558
hsa-miR-561-3p
hsa-miR-562
hsa-miR-564
hsa-miR-566
hsa-miR-567
hsa-miR-571
hsa-miR-572
hsa-miR-573
hsa-miR-577
hsa-miR-578
hsa-miR-580
hsa-miR-583
hsa-miR-586
hsa-miR-591
hsa-miR-593-3p
hsa-miR-593-5p
hsa-miR-596
hsa-miR-597
hsa-miR-602
hsa-miR-603
hsa-miR-604
hsa-miR-605
hsa-miR-607
hsa-miR-608
hsa-miR-611
hsa-miR-612
hsa-miR-614
hsa-miR-624-5p
hsa-miR-628-5p
hsa-miR-631
hsa-miR-637
hsa-miR-639
hsa-miR-645
hsa-miR-646
hsa-miR-647
hsa-miR-649
hsa-miR-661
hsa-miR-662
hsa-miR-663a
hsa-miR-665
hsa-miR-668
hsa-miR-7-1-3p
hsa-miR-7-2-3p
hsa-miR-767-3p
hsa-miR-770-5p
hsa-miR-876-3p
hsa-miR-888-5p
hsa-miR-892a
hsa-miR-920
hsa-miR-921
hsa-miR-922
hsa-miR-92a-2-5p
hsa-miR-933
hsa-miR-934
hsa-miR-936
hsa-miR-938
hsa-miR-943
obsolete_hsa-let-7c*		-5.26139			-6.05746	-4.13599			-7.47011
obsolete_hsa-miR-1201	-7.52641		-6.79472	-7.2691	-6.54136				-7.49226			-6.63359	-8.25435	-8.19558					-6.22321			-6.48196		-5.98048							-6.50391		-5.51885		-5.14365
obsolete_hsa-miR-1259
obsolete_hsa-miR-139-5p	-1.90626	-1.28921	-2.98926	-2.11378	-3.00754		-2.28638	-2.00252	-2.56638	-1.08319	-1.56713	-3.20182	-1.16811	-2.85775		-2.27957	-3.67993	-3.3084	-2.457	-3.23186	-2.08984	-1.29018	-1.00023	-3.04518	-6.92446		-1.57895	-0.699875	-1.60135	-0.11159	-2.47912	-0.975989	-1.59206	-2.58509	-1.72845	-2.16396	-1.53091	-2.32758	-2.58172	-2.55639	-3.35213		-2.37413	-2.16911	-1.35989	-2.9644	-2.14816	-3.13545	-1.85931
obsolete_hsa-miR-1974	-2.97766		-2.12776	-1.37423			-1.88443		-1.60923			-1.82881	-2.11275	-2.45439		-3.81638		-4.1668	-4.62268	-5.29465	-4.38549	-3.66097	-3.89813	-4.93971	-3.9927	-3.92994	-5.60252	-6.26164	-3.96938	-3.37934	-4.42812	-4.53281	-5.26387	-5.05679	-5.03782	-3.95554		-4.47919	-4.19992	-5.53556	-3.54248	-4.69872	-4.54427	-4.42607	-4.59891	-4.01962	-3.23202	-4.46829	-4.57379
obsolete_hsa-miR-1979	0.230627	1.98728	2.51225	0.754114	3.04246	2.9803	0.258258	0.746818	1.63568	4.04051	3.26438	0.691181	2.95167	0.0225129	1.76708	1.48397	1.86652	1.18283	1.57792	2.67912	-0.361157	1.94532	2.61975	1.1175	-0.250489	1.50403	2.04667	3.56823	2.40556	3.02378	-1.73892	2.36273	-0.611272	2.73348	2.82653	0.90694	2.32995	1.28557	-0.503581	0.67198	-0.253216	-0.0389646	-0.120538	0.84705	2.80971	0.173257	2.01629	-0.642275	0.933497
obsolete_hsa-miR-220a
obsolete_hsa-miR-220b																																			-3.8706		-4.26342
obsolete_hsa-miR-220c																			-8.30979														-6.1716		-6.1947			-5.90488
obsolete_hsa-miR-517b										-5.2366									-9.07119
obsolete_hsa-miR-720	3.24095	6.12365	6.1295	3.93731	6.59429	7.45278	5.5651	4.64872	5.33485	7.58918	7.27273	4.82155	7.71974	3.02854	6.59282	4.83796	6.22317	5.13073	5.49078	6.8544	3.42657	5.35237	7.87718	5.04789	3.28452	5.2865	5.81916	8.28078	6.17361	6.99644	1.45055	7.15746	3.13629	5.6158	7.27818	5.01997	6.69653	5.11837	3.05969	3.61921	3.2687	3.44644	4.07066	3.99611	6.96266	4.97053	5.39552	2.16559	5.40311
obsolete_hsa-miR-886-3p			-3.58267		-2.63535	-3.19186					-5.43003	-7.32452	-4.73979	-6.82842	-4.83553				-6.41379	-4.96927		-5.55854		-5.60695	-7.59933	-5.96367	-5.62075	-3.7012	-5.46397	-3.90326		-4.75691		-5.73606	-3.93144		-3.64687	-5.63852	-7.54202				-7.69153	-8.23445	-4.53394	-4.67054	-6.32651	-6.39342
obsolete_hsa-miR-886-5p	-6.54698	-4.93519	-8.05417	-7.12251						-4.46429	-6.28018					-4.12679					-6.38987																	-5.60411	-6.86069
SNORD38B			-5.63738	-6.66913			-5.52422	-5.13919				-5.48294	-8.20503	-6.90857					-5.2834			-4.79808		-4.04637							-5.71393		-3.90484					-4.83353											-2.5027
SNORD38B			-6.30409		-6.46946							-6.99799	-6.67669
SNORD49A				-7.40357										-7.90913				-4.07531
SNORD49A
U6 snRNA														-7.65104		-1.30988			-8.25602	-3.12746			-3.47384	-4.13417	-3.15482				-5.34825									-5.93892			-6.28529
U6 snRNA																-2.57224			-7.96418	-4.18804				-4.96525	-3.71225										-6.82461									-7.72959
[truncated: 4 more columns]
